# Supplementary material for: Thermal influences on spontaneous rock dome exfoliation
Source: Nat Commun. 2018 Feb 22;9:762. doi: 10.1038/s41467-017-02728-1 (PMC5823905; doi:10.1038/s41467-017-02728-1)
Supplement: Supplementary file 4 — Supplementary Data 1 [file 41467_2017_2728_MOESM4_ESM.xlsx]

## Sheet: Crackmeter Data
Collins, B.D., Stock. G.M., Eppes, M.C., Lewis, S.W., Corbett, S.C., Smith, J.B., Thermal influences on spontaneous rock dome exfoliation
SUPPLEMENTARY DATA: CRACKMETER DATA (CM1, CM2, CMC)
General Notes:
1. Channel Order: Channel 1 = Crackmeter CM1, Channel 2 = Crackmeter CM2, Channel 3 = empty, Channel 4 = Control Crackmeter CMC
2. "CALIBRATED BUT UNCORRECTED" indicates that the vibrating wire raw signal has been converted to a fracture aperture width, but has not been corrected for temperature effects by the control crackmeter.
3. "FINAL CALIBRATED AND CORRECTED WITH CONTROL CRACKMETER" indicates that the fracture aperture width measurement has been corrected for temperature effects by subtracting the difference in the control crackmeter readings from the calibrated measurement signal.
4. "Absolute Fracture Aperture Width" indicates the actual aperture of the fracture.
5. "Relative Fracture Aperture Width" indicates the relative aperture of the fracture compared to its initial value on August 22, 2014 at 18:45 PST.
6. Relative Fracture Aperture Width: negative = fracture closing, positive = fracture opening
7. Accuracy of crackmeter sensors are ±0.05 mm per manufacturer specifications (0.1% full scale of a 50 mm range).
8. Time is referenced to Pacific Standard Time (PST = GMT-8) with no correction for daylight savings time.
9. Blank cells indicate that the control crackmeter did not record data at intermittent times (a total of 1106 readings, typically in one to three reading periods for a total time of 3.8 days) and therefore no corrected data could be obtained for these times.
	*** CALIBRATED BUT UNCORRECTED ***								*** FINAL CALIBRATED AND CORRECTED WITH CONTROL CRACKMETER ***
Combined Date and Time	Channel 1 (CM1) Signal - Uncorrected Absolute Fracture Aperture Width	Channel 2 (CM2) Signal - Uncorrected Absolute Fracture Aperture Width	Channel 4 (CMC) Signal - Uncorrected Absolute Fracture Aperture Width		Channel 1 (CM1) Signal - Uncorrected Relative Fracture Aperture Width	Channel 2 (CM2) Signal - Uncorrected Relative Fracture Aperture Width	Channel 4 (CMC) Signal - Uncorrected Relative Fracture Aperture Width		Channel 1 (CM1) Signal - Final Corrected Absolute Fracture Aperture Width	Channel 2 (CM2) Signal - Final Corrected Absolute Fracture Aperture Width	Channel 4 (CMC) Signal - Final Corrected Absolute Fracture Aperture Width		Channel 1 (CM1) Signal - Final Corrected Relative Fracture Aperture Width	Channel 2 (CM2) Signal - Final Corrected Relative Fracture Aperture Width	Channel 4 (CMC) Signal - Final Corrected Relative Fracture Aperture Width
(date in MM/DD/YYYY, time in Pacific Standard Time, PST = GMT-8)	(cm)	(cm)	(cm)		(cm)	(cm)	(cm)		(cm)	(cm)	(cm)		(cm)	(cm)	(cm)
2014-08-22 18:45:00	7.63298	6.92241	7.7815		0	0	0		7.63298	6.92241	7.7815		0	0	0
2014-08-22 18:50:00	7.63236	6.92006	7.78502		-0.000611414	-0.00234947	0.00351614		7.62885	6.91655	7.7815		-0.00412756	-0.00586562	0
2014-08-22 18:55:00	7.63214	6.91861	7.78836		-0.000838522	-0.00380598	0.00686077		7.62528	6.91174	7.7815		-0.0076993	-0.0106668	0
2014-08-22 19:00:00	7.62866	6.91764	7.79218		-0.00431225	-0.0047671	0.0106843		7.61798	6.90696	7.7815		-0.0149966	-0.0154514	0
2014-08-22 19:05:00	7.62911	6.91541	7.79629		-0.00386136	-0.00700506	0.0147934		7.61432	6.90061	7.7815		-0.0186547	-0.0217984	0
2014-08-22 19:10:00	7.632	6.91163	7.79604		-0.000971295	-0.01078	0.0145419		7.61746	6.89709	7.7815		-0.0155132	-0.0253219	0
2014-08-22 19:15:00	7.62776	6.90671	7.79644		-0.0052176	-0.015699	0.0149436		7.61281	6.89177	7.7815		-0.0201612	-0.0306425	0
2014-08-22 19:20:00	7.62917	6.90533	7.79647		-0.00380194	-0.017086	0.0149697		7.6142	6.89036	7.7815		-0.0187716	-0.0320558	0
2014-08-22 19:25:00	7.6285	6.90105	7.79521		-0.00448003	-0.0213651	0.0137059		7.61479	6.88734	7.7815		-0.0181859	-0.035071	0
2014-08-22 19:30:00	7.62824	6.89951	7.79573		-0.0047352	-0.0228997	0.0142252		7.61402	6.88529	7.7815		-0.0189604	-0.0371248	0
2014-08-22 19:35:00	7.62682	6.8983	7.79618		-0.00615451	-0.024111	0.0146791		7.61214	6.88362	7.7815		-0.0208336	-0.03879	0
2014-08-22 19:40:00	7.62528	6.89744	7.79679		-0.00769643	-0.0249687	0.0152865		7.60999	6.88216	7.7815		-0.0229829	-0.0402552	0
2014-08-22 19:45:00	7.62502	6.89298	7.79546		-0.00795869	-0.0294282	0.0139639		7.61105	6.87902	7.7815		-0.0219226	-0.043392	0
2014-08-22 19:50:00	7.62386	6.88984	7.79509		-0.00911622	-0.0325717	0.0135883		7.61027	6.87625	7.7815		-0.0227045	-0.04616	0
2014-08-22 19:55:00	7.62306	6.89037	7.79463		-0.00992063	-0.0320408	0.0131278		7.60993	6.87724	7.7815		-0.0230484	-0.0451686	0
2014-08-22 20:00:00	7.62129	6.88902	7.79423		-0.0116906	-0.0333963	0.0127293		7.60856	6.87629	7.7815		-0.0244199	-0.0461256	0
2014-08-22 20:05:00	7.62109	6.89023	7.7942		-0.01189	-0.0321838	0.0126999		7.60839	6.87753	7.7815		-0.0245899	-0.0448838	0
2014-08-22 20:10:00	7.61919	6.88866	7.79414		-0.0137898	-0.0337503	0.0126411		7.60655	6.87602	7.7815		-0.026431	-0.0463914	0
2014-08-22 20:15:00	7.61693	6.89066	7.79578		-0.0160506	-0.0317509	0.0142807		7.60264	6.87638	7.7815		-0.0303313	-0.0460315	0
2014-08-22 20:20:00	7.61457	6.8908	7.79521		-0.0184099	-0.0316116	0.0137059		7.60086	6.87709	7.7815		-0.0321158	-0.0453174	0
2014-08-22 20:25:00	7.61157	6.89277	7.79541		-0.0214073	-0.0296465	0.0139084		7.59766	6.87886	7.7815		-0.0353156	-0.0435548	0
2014-08-22 20:30:00	7.61124	6.88737	7.79526		-0.021733	-0.035042	0.0137647		7.59748	6.8736	7.7815		-0.0354976	-0.0488067	0
2014-08-22 20:35:00	7.60827	6.87971	7.78983		-0.0247069	-0.042698	0.00832504		7.59994	6.87139	7.7815		-0.033032	-0.0510231	0
2014-08-22 20:40:00	7.60326	6.86937	7.78476		-0.0297183	-0.0530424	0.0032578		7.6	6.86611	7.7815		-0.0329761	-0.0563002	0
2014-08-22 20:45:00	7.60116	6.86169	7.7847		-0.0318183	-0.0607239	0.00320221		7.59796	6.85849	7.7815		-0.0350205	-0.0639261	0
2014-08-22 20:50:00	7.59394	6.85648	7.78427		-0.0390408	-0.0659289	0.00276725		7.59117	6.85372	7.7815		-0.041808	-0.0686961	0
2014-08-22 20:55:00	7.59014	6.8521	7.78539		-0.0428315	-0.0703088	0.00388893		7.58626	6.84821	7.7815		-0.0467204	-0.0741977	0
2014-08-22 21:00:00	7.58473	6.85516	7.79037		-0.0482466	-0.0672551	0.0088708		7.57586	6.84629	7.7815		-0.0571174	-0.0761259	0
2014-08-22 21:05:00	7.57931	6.84898	7.78899		-0.0536685	-0.0734352	0.00749162		7.57182	6.84148	7.7815		-0.0611601	-0.0809268	0
2014-08-22 21:10:00	7.57352	6.8377	7.77804		-0.0594525	-0.0847093	-0.00345877		7.57698	6.84116	7.7815		-0.0559937	-0.0812506	0
2014-08-22 21:15:00	7.5674	6.83122	7.77997		-0.0655711	-0.0911959	-0.00152796		7.56893	6.83274	7.7815		-0.0640431	-0.089668	0
2014-08-22 21:20:00	7.56366	6.82602	7.78006		-0.0693168	-0.0963868	-0.00143961		7.5651	6.82746	7.7815		-0.0678772	-0.0949472	0
2014-08-22 21:25:00	7.55662	6.81988	7.77565		-0.0763548	-0.102532	-0.00585166		7.56247	6.82573	7.7815		-0.0705032	-0.0966805	0
2014-08-22 21:30:00	7.55012	6.81771	7.77617		-0.0828518	-0.104698	-0.0053344		7.55546	6.82305	7.7815		-0.0775174	-0.0993634	0
2014-08-22 21:35:00	7.54441	6.82043	7.78605		-0.0885631	-0.101986	0.0045527		7.53986	6.81587	7.7815		-0.0931158	-0.106539	0
2014-08-22 21:40:00	7.54022	6.82656	7.78908		-0.0927527	-0.0958486	0.00757987		7.53264	6.81898	7.7815		-0.100333	-0.103428	0
2014-08-22 21:45:00	7.53293	6.82079	7.78717		-0.10005	-0.101626	0.00567413		7.52725	6.81511	7.7815		-0.105724	-0.1073	0
2014-08-22 21:50:00	7.52887	6.81363	7.7836		-0.10411	-0.108784	0.00210333		7.52676	6.81152	7.7815		-0.106214	-0.110887	0
2014-08-22 21:55:00	7.52283	6.80675	7.7804		-0.110143	-0.115659	-0.00109604		7.52393	6.80785	7.7815		-0.109047	-0.114562	0
2014-08-22 22:00:00	7.51761	6.79852	7.78505		-0.115366	-0.123887	0.00354558		7.51406	6.79498	7.7815		-0.118911	-0.127433	0
2014-08-22 22:05:00	7.51147	6.79603	7.78668		-0.121505	-0.126381	0.00518373		7.50629	6.79085	7.7815		-0.126689	-0.131564	0
2014-08-22 22:10:00	7.50746	6.79033	7.78813		-0.125515	-0.132077	0.00662542		7.50084	6.78371	7.7815		-0.132141	-0.138702	0
2014-08-22 22:15:00	7.5015	6.78641	7.7817		-0.131474	-0.135999	0.000202833		7.5013	6.78621	7.7815		-0.131676	-0.136202	0
2014-08-22 22:20:00	7.49459	6.77915	7.79049		-0.13839	-0.143266	0.00898518		7.4856	6.77016	7.7815		-0.147376	-0.152251	0
2014-08-22 22:25:00	7.49043	6.77536	7.78456		-0.142543	-0.147048	0.00305832		7.48737	6.77231	7.7815		-0.145602	-0.150106	0
2014-08-22 22:30:00	7.48499	6.77329	7.79782		-0.147991	-0.149125	0.0163215		7.46866	6.75697	7.7815		-0.164312	-0.165446	0
2014-08-22 22:35:00	7.48155	6.7762	7.79573		-0.151426	-0.146214	0.0142252		7.46732	6.76197	7.7815		-0.165652	-0.160439	0
2014-08-22 22:40:00	7.47312	6.7723	7.79581		-0.159856	-0.150108	0.0143068		7.45881	6.758	7.7815		-0.174163	-0.164414	0
2014-08-22 22:45:00	7.46869	6.76997	7.80644		-0.164286	-0.15244	0.0249362		7.44375	6.74504	7.7815		-0.189222	-0.177376	0
2014-08-22 22:50:00	7.46322	6.76418	7.80405		-0.169753	-0.158232	0.0225517		7.44067	6.74163	7.7815		-0.192305	-0.180783	0
2014-08-22 22:55:00	7.45742	6.76214	7.81008		-0.17556	-0.160272	0.028575		7.42884	6.73356	7.7815		-0.204135	-0.188847	0
2014-08-22 23:00:00	7.45141	6.7605	7.81059		-0.181569	-0.161909	0.0290933		7.42231	6.73141	7.7815		-0.210662	-0.191002	0
2014-08-22 23:05:00	7.44656	6.75704	7.81048		-0.186416	-0.165373	0.028976		7.41758	6.72806	7.7815		-0.215392	-0.194349	0
2014-08-22 23:10:00	7.44128	6.75933	7.81122		-0.191701	-0.163084	0.0297224		7.41155	6.72961	7.7815		-0.221423	-0.192806	0
2014-08-22 23:15:00	7.43468	6.75959	7.81034		-0.198296	-0.162824	0.0288358		7.40584	6.73075	7.7815		-0.227132	-0.19166	0
2014-08-22 23:20:00	7.43052	6.75419	7.81295		-0.202459	-0.168225	0.0314465		7.39907	6.72274	7.7815		-0.233905	-0.199671	0
2014-08-22 23:25:00	7.42288	6.74505	7.82605		-0.210099	-0.177357	0.0445456		7.37833	6.70051	7.7815		-0.254645	-0.221903	0
2014-08-22 23:30:00	7.41874	6.73993	7.81569		-0.214231	-0.182479	0.0341899		7.38455	6.70574	7.7815		-0.248421	-0.216669	0
2014-08-22 23:35:00	7.41323	6.73364	7.82082		-0.219744	-0.188774	0.0393157		7.37392	6.69432	7.7815		-0.25906	-0.228089	0
2014-08-22 23:40:00	7.40825	6.72297	7.81406		-0.224729	-0.199437	0.0325576		7.37569	6.69042	7.7815		-0.257287	-0.231995	0
2014-08-22 23:45:00	7.40208	6.71776	7.81171		-0.230894	-0.204655	0.0302113		7.37187	6.68755	7.7815		-0.261105	-0.234866	0
2014-08-22 23:50:00	7.39796	6.71313	7.8048		-0.235014	-0.20928	0.0232988		7.37466	6.68983	7.7815		-0.258313	-0.232579	0
2014-08-22 23:55:00	7.39354	6.70608	7.80248		-0.239434	-0.216336	0.0209759		7.37257	6.6851	7.7815		-0.260409	-0.237312	0
2014-08-23	7.3877	6.7006	7.81426		-0.245274	-0.221816	0.0327596		7.35494	6.66784	7.7815		-0.278033	-0.254576	0
2014-08-23 00:05:00	7.38361	6.69305	7.8211		-0.249368	-0.229365	0.0396021		7.34401	6.65344	7.7815		-0.28897	-0.268967	0
2014-08-23 00:10:00	7.37765	6.68496	7.77833		-0.255322	-0.23745	-0.00317076		7.38082	6.68813	7.7815		-0.252152	-0.234279	0
2014-08-23 00:15:00	7.37456	6.67717	7.7826		-0.258418	-0.245238	0.00109589		7.37346	6.67608	7.7815		-0.259514	-0.246334	0
2014-08-23 00:20:00	7.36863	6.67592	7.77804		-0.264342	-0.246492	-0.00345877		7.37209	6.67938	7.7815		-0.260883	-0.243033	0
2014-08-23 00:25:00	7.36402	6.67141	7.78487		-0.268956	-0.251002	0.00337226		7.36065	6.66804	7.7815		-0.272329	-0.254375	0
2014-08-23 00:30:00	7.35765	6.66453	7.78675		-0.275331	-0.257884	0.00524585		7.3524	6.65928	7.7815		-0.280576	-0.26313	0
2014-08-23 00:35:00	7.35299	6.66267	7.78896		-0.279986	-0.259737	0.0074622		7.34553	6.65521	7.7815		-0.287448	-0.267199	0
2014-08-23 00:40:00	7.34745	6.66034	7.79126		-0.285528	-0.262068	0.0097629		7.33769	6.65058	7.7815		-0.295291	-0.271831	0
2014-08-23 00:45:00	7.34152	6.6552	7.79609		-0.291455	-0.267214	0.0145942		7.32693	6.6406	7.7815		-0.306049	-0.281808	0
2014-08-23 00:50:00	7.33692	6.65	7.78879		-0.296058	-0.272409	0.00728897		7.32963	6.64271	7.7815		-0.303347	-0.279698	0
2014-08-23 00:55:00	7.33208	6.64974	7.7942		-0.300901	-0.272672	0.0126999		7.31938	6.63704	7.7815		-0.313601	-0.285371	0
2014-08-23 01:00:00	7.3273	6.64967	7.78724		-0.305674	-0.272745	0.00573625		7.32157	6.64393	7.7815		-0.311411	-0.278481	0
2014-08-23 01:05:00	7.32347	6.6461	7.78508		-0.30951	-0.27631	0.00357501		7.31989	6.64253	7.7815		-0.313085	-0.279885	0
2014-08-23 01:10:00	7.3165	6.64443	7.78067		-0.316474	-0.277977	-0.000834288		7.31734	6.64527	7.7815		-0.315639	-0.277143	0
2014-08-23 01:15:00	7.31038	6.64511	7.76281		-0.322595	-0.277306	-0.0186859		7.32907	6.66379	7.7815		-0.303909	-0.25862	0
2014-08-23 01:20:00	7.30712	6.64343	7.75224		-0.325858	-0.278977	-0.029255		7.33637	6.67269	7.7815		-0.296603	-0.249722	0
2014-08-23 01:25:00	7.30103	6.64384	7.74757		-0.331949	-0.278572	-0.0339288		7.33496	6.67777	7.7815		-0.298021	-0.244643	0
2014-08-23 01:30:00	7.29642	6.64242	7.75497		-0.336558	-0.279989	-0.0265335		7.32295	6.66896	7.7815		-0.310024	-0.253455	0
2014-08-23 01:35:00	7.29253	6.63827	7.74432		-0.340443	-0.284143	-0.0371787		7.32971	6.67545	7.7815		-0.303264	-0.246965	0
2014-08-23 01:40:00	7.28718	6.6315	7.75184		-0.345799	-0.290916	-0.0296622		7.31684	6.66116	7.7815		-0.316137	-0.261254	0
2014-08-23 01:45:00	7.28259	6.62983	7.75097		-0.350382	-0.292586	-0.0305324		7.31313	6.66036	7.7815		-0.319849	-0.262054	0
2014-08-23 01:50:00	7.27924	6.62409	7.76033		-0.353731	-0.29832	-0.0211719		7.30042	6.64526	7.7815		-0.332559	-0.277148	0
2014-08-23 01:55:00	7.27285	6.62517	7.75786		-0.360128	-0.297245	-0.0236357		7.29648	6.6488	7.7815		-0.336493	-0.273609	0
2014-08-23 02:00:00	7.26819	6.62417	7.76235		-0.364783	-0.298243	-0.0191516		7.28734	6.64332	7.7815		-0.345632	-0.279091	0
2014-08-23 02:05:00	7.26514	6.62476	7.75425		-0.367832	-0.297651	-0.0272524		7.2924	6.65201	7.7815		-0.34058	-0.270399	0
2014-08-23 02:10:00	7.26121	6.62092	7.77845		-0.37177	-0.301488	-0.00305294		7.26426	6.62398	7.7815		-0.368717	-0.298435	0
2014-08-23 02:15:00	7.25637	6.62119	7.7751		-0.37661	-0.301225	-0.00640498		7.26277	6.62759	7.7815		-0.370205	-0.29482	0
2014-08-23 02:20:00	7.2519	6.61791	7.77565		-0.381076	-0.304506	-0.00585166		7.25775	6.62376	7.7815		-0.375225	-0.298655	0
2014-08-23 02:25:00	7.24885	6.6147	7.77258		-0.384131	-0.307711	-0.00891665		7.25776	6.62362	7.7815		-0.375214	-0.298795	0
2014-08-23 02:30:00	7.24273	6.61567	7.76747		-0.39025	-0.30674	-0.0140308		7.25676	6.6297	7.7815		-0.376219	-0.292709	0
2014-08-23 02:35:00	7.23825	6.61552	7.77709		-0.394726	-0.306891	-0.00441453		7.24266	6.61994	7.7815		-0.390312	-0.302476	0
2014-08-23 02:40:00	7.23388	6.61526	7.79359		-0.3991	-0.307154	0.0120923		7.22178	6.60317	7.7815		-0.411192	-0.319246	0
2014-08-23 02:45:00	7.22853	6.61052	7.79305		-0.404443	-0.311893	0.0115501		7.21698	6.59897	7.7815		-0.415993	-0.323443	0
2014-08-23 02:50:00	7.22463	6.60996	7.78755		-0.408342	-0.312455	0.00605335		7.21858	6.6039	7.7815		-0.414395	-0.318508	0
2014-08-23 02:55:00	7.21801	6.60223	7.79218		-0.414967	-0.320184	0.0106843		7.20733	6.59154	7.7815		-0.425651	-0.330869	0
2014-08-23 03:00:00	7.21251	6.60002	7.80807		-0.420462	-0.322394	0.0265699		7.18594	6.57345	7.7815		-0.447032	-0.348964	0
2014-08-23 03:05:00	7.20674	6.59692	7.79828		-0.426238	-0.325496	0.0167818		7.18996	6.58013	7.7815		-0.44302	-0.342278	0
2014-08-23 03:10:00	7.20227	6.5937	7.79451		-0.430707	-0.328711	0.0130135		7.18926	6.58069	7.7815		-0.44372	-0.341725	0
2014-08-23 03:15:00	7.19662	6.59306	7.79293		-0.436354	-0.329351	0.0114292		7.18519	6.58163	7.7815		-0.447783	-0.340781	0
2014-08-23 03:20:00	7.19201	6.59058	7.79106		-0.440971	-0.331827	0.00956031		7.18245	6.58102	7.7815		-0.450531	-0.341387	0
2014-08-23 03:25:00	7.18736	6.58628	7.79063		-0.445615	-0.336127	0.00913223		7.17823	6.57715	7.7815		-0.454747	-0.34526	0
2014-08-23 03:30:00	7.18323	6.58108	7.7929		-0.449748	-0.341335	0.0114031		7.17183	6.56967	7.7815		-0.461151	-0.352738	0
2014-08-23 03:35:00	7.17979	6.57875	7.79409		-0.453188	-0.343662	0.0125856		7.1672	6.56616	7.7815		-0.465774	-0.356247	0
2014-08-23 03:40:00	7.1745	6.5813	7.78933		-0.458474	-0.341113	0.0078348		7.16667	6.57346	7.7815		-0.466309	-0.348948	0
2014-08-23 03:45:00	7.16872	6.57837	7.83024		-0.464256	-0.344042	0.0487446		7.11998	6.52962	7.7815		-0.513	-0.392787	0
2014-08-23 03:50:00	7.16492	6.57406	7.82842		-0.468051	-0.348352	0.0469169		7.11801	6.52714	7.7815		-0.514968	-0.395269	0
2014-08-23 03:55:00	7.15987	6.57421	7.82748		-0.473106	-0.3482	0.0459769		7.11389	6.52823	7.7815		-0.519083	-0.394177	0
2014-08-23 04:00:00	7.15603	6.5705	7.82562		-0.476946	-0.351913	0.0441194		7.11191	6.52638	7.7815		-0.521065	-0.396032	0
2014-08-23 04:05:00	7.15296	6.56944	7.82574		-0.480017	-0.352971	0.0442365		7.10872	6.5252	7.7815		-0.524253	-0.397207	0
2014-08-23 04:10:00	7.14838	6.56812	7.82205		-0.484592	-0.354289	0.0405494		7.10783	6.52757	7.7815		-0.525141	-0.394838	0
2014-08-23 04:15:00	7.14496	6.56316	7.82219		-0.488012	-0.359249	0.0406894		7.10427	6.52247	7.7815		-0.528701	-0.399938	0
2014-08-23 04:20:00	7.14185	6.55764	7.82305		-0.491127	-0.364775	0.0415486		7.1003	6.51609	7.7815		-0.532676	-0.406324	0
2014-08-23 04:25:00	7.13758	6.55549	7.81913		-0.495398	-0.366921	0.0376291		7.09995	6.51786	7.7815		-0.533027	-0.40455	0
2014-08-23 04:30:00	7.13348	6.54966	7.8221		-0.499497	-0.372756	0.0406015		7.09288	6.50905	7.7815		-0.540099	-0.413357	0
2014-08-23 04:35:00	7.13103	6.54301	7.81841		-0.501948	-0.379397	0.0369127		7.09411	6.5061	7.7815		-0.538861	-0.41631	0
2014-08-23 04:40:00	7.12559	6.54336	7.81633		-0.507384	-0.379054	0.0348251		7.09077	6.50853	7.7815		-0.542209	-0.413879	0
2014-08-23 04:45:00	7.12405	6.54657	7.81635		-0.508924	-0.375846	0.0348511		7.0892	6.51171	7.7815		-0.543775	-0.410697	0
2014-08-23 04:50:00	7.11791	6.54179	7.81672		-0.515062	-0.380621	0.0352224		7.08269	6.50657	7.7815		-0.550285	-0.415844	0
2014-08-23 04:55:00	7.11513	6.54023	7.81337		-0.517843	-0.382181	0.0318734		7.08326	6.50836	7.7815		-0.549716	-0.414054	0
2014-08-23 05:00:00	7.11057	6.5403	7.81389		-0.52241	-0.382111	0.0323915		7.07817	6.50791	7.7815		-0.554802	-0.414502	0
2014-08-23 05:05:00	7.10673	6.5346	7.81343		-0.526248	-0.38781	0.031932		7.0748	6.50267	7.7815		-0.55818	-0.419742	0
2014-08-23 05:10:00	7.10388	6.53558	7.81303		-0.529094	-0.386835	0.0315312		7.07235	6.50405	7.7815		-0.560625	-0.418366	0
2014-08-23 05:15:00	7.10128	6.53619	7.82914		-0.531697	-0.386222	0.0476357		7.05364	6.48855	7.7815		-0.579333	-0.433858	0
2014-08-23 05:20:00	7.09557	6.53147	7.82551		-0.537409	-0.390944	0.0440055		7.05156	6.48746	7.7815		-0.581415	-0.434949	0
2014-08-23 05:25:00	7.08852	6.52843	7.82576		-0.544459	-0.393981	0.0442625		7.04425	6.48417	7.7815		-0.588722	-0.438243	0
2014-08-23 05:30:00	7.08672	6.52936	7.82316		-0.546258	-0.393056	0.0416625		7.04506	6.48769	7.7815		-0.587921	-0.434718	0
2014-08-23 05:35:00	7.08562	6.52542	7.82256		-0.547356	-0.396992	0.0410637		7.04456	6.48436	7.7815		-0.58842	-0.438055	0
2014-08-23 05:40:00	7.08131	6.51801	7.82436		-0.551663	-0.404399	0.0428601		7.03845	6.47515	7.7815		-0.594524	-0.447259	0
2014-08-23 05:45:00	7.07951	6.51415	7.82098		-0.553463	-0.408261	0.039485		7.04003	6.47467	7.7815		-0.592948	-0.447746	0
2014-08-23 05:50:00	7.07764	6.50736	7.81959		-0.555338	-0.415055	0.0380882		7.03955	6.46927	7.7815		-0.593426	-0.453143	0
2014-08-23 05:55:00	7.07492	6.50497	7.82102		-0.55806	-0.417438	0.0395175		7.0354	6.46546	7.7815		-0.597577	-0.456955	0
2014-08-23 06:00:00	7.07038	6.50773	7.81649		-0.562591	-0.414683	0.0349912		7.03539	6.47274	7.7815		-0.597582	-0.449674	0
2014-08-23 06:05:00	7.06908	6.50457	7.81584		-0.563895	-0.417841	0.0343397		7.03474	6.47023	7.7815		-0.598235	-0.45218	0
2014-08-23 06:10:00	7.06511	6.50475	7.81128		-0.567864	-0.417661	0.0297778		7.03533	6.47497	7.7815		-0.597642	-0.447438	0
2014-08-23 06:15:00	7.06168	6.50185	7.81166		-0.5713	-0.420557	0.0301559		7.03152	6.4717	7.7815		-0.601456	-0.450713	0
2014-08-23 06:20:00	7.06058	6.50464	7.80718		-0.572401	-0.41777	0.025683		7.03489	6.47896	7.7815		-0.598084	-0.443453	0
2014-08-23 06:25:00	7.05732	6.50698	7.80483		-0.575659	-0.41543	0.0233281		7.03399	6.48365	7.7815		-0.598987	-0.438758	0
2014-08-23 06:30:00	7.05416	6.50765	7.80285		-0.578815	-0.414757	0.0213478		7.03281	6.48631	7.7815		-0.600162	-0.436105	0
2014-08-23 06:35:00	7.05131	6.5046	7.80046		-0.581662	-0.417809	0.0189624		7.03235	6.48564	7.7815		-0.600624	-0.436772	0
2014-08-23 06:40:00	7.04855	6.49706	7.79946		-0.584425	-0.425353	0.017957		7.03059	6.4791	7.7815		-0.602382	-0.44331	0
2014-08-23 06:45:00	7.0473	6.49076	7.79911		-0.585672	-0.431649	0.0176143		7.02969	6.47315	7.7815		-0.603286	-0.449263	0
2014-08-23 06:50:00	7.04354	6.49013	7.79728		-0.589438	-0.432284	0.0157762		7.02776	6.47435	7.7815		-0.605214	-0.44806	0
2014-08-23 06:55:00	7.043	6.49039	7.79423		-0.589975	-0.432021	0.0127293		7.03027	6.47766	7.7815		-0.602704	-0.44475	0
2014-08-23 07:00:00	7.04027	6.49162	7.79193		-0.592706	-0.430791	0.0104262		7.02984	6.48119	7.7815		-0.603132	-0.441217	0
2014-08-23 07:05:00	7.03935	6.49169	7.79086		-0.59363	-0.43072	0.00936425		7.02998	6.48233	7.7815		-0.602995	-0.440084	0
2014-08-23 07:10:00	7.03575	6.49586	7.78695		-0.597224	-0.426548	0.00544528		7.03031	6.49042	7.7815		-0.60267	-0.431993	0
2014-08-23 07:15:00	7.03326	6.50189	7.78576		-0.599719	-0.420522	0.00426497		7.02899	6.49762	7.7815		-0.603984	-0.424787	0
2014-08-23 07:20:00	7.03294	6.50765	7.77896		-0.600036	-0.414757	-0.00253585		7.03548	6.51019	7.7815		-0.5975	-0.412221	0
2014-08-23 07:25:00	7.03073	6.5091	7.77712		-0.602248	-0.41331	-0.0043818		7.03511	6.51348	7.7815		-0.597867	-0.408928	0
2014-08-23 07:30:00	7.03045	6.51549	7.77755		-0.602528	-0.406924	-0.003953		7.0344	6.51944	7.7815		-0.598575	-0.402971	0
2014-08-23 07:35:00	7.02902	6.5162	7.78133		-0.603953	-0.406216	-0.000173394		7.0292	6.51637	7.7815		-0.60378	-0.406043	0
2014-08-23 07:40:00	7.02713	6.51738	7.78363		-0.605845	-0.405032	0.00213277		7.025	6.51525	7.7815		-0.607978	-0.407165	0
2014-08-23 07:45:00	7.02535	6.51657	7.78416		-0.607626	-0.405841	0.00265606		7.02269	6.51391	7.7815		-0.610282	-0.408497	0
2014-08-23 07:50:00	7.02574	6.51683	7.76822		-0.607234	-0.405583	-0.0132771		7.03902	6.53011	7.7815		-0.593957	-0.392306	0
2014-08-23 07:55:00	7.02417	6.5162	7.7616		-0.608802	-0.406216	-0.0199026		7.04408	6.5361	7.7815		-0.588899	-0.386314	0
2014-08-23 08:00:00	7.02121	6.51512	7.75807		-0.611766	-0.407295	-0.023429		7.04464	6.53855	7.7815		-0.588337	-0.383866	0
2014-08-23 08:05:00	7.01982	6.5129	7.75474		-0.613156	-0.409516	-0.0267633		7.04658	6.53966	7.7815		-0.586392	-0.382753	0
2014-08-23 08:10:00	7.0201	6.51389	7.75639		-0.612872	-0.408519	-0.0251124		7.04522	6.539	7.7815		-0.58776	-0.383407	0
2014-08-23 08:15:00	7.01899	6.51612	7.75792		-0.613981	-0.406295	-0.0235766		7.04257	6.53969	7.7815		-0.590405	-0.382718	0
2014-08-23 08:20:00	7.01978	6.51579	7.75743		-0.613197	-0.406623	-0.0240721		7.04385	6.53986	7.7815		-0.589125	-0.382551	0
2014-08-23 08:25:00	7.01679	6.51571	7.75986		-0.616189	-0.406697	-0.021641		7.03843	6.53736	7.7815		-0.594548	-0.385056	0
2014-08-23 08:30:00	7.01732	6.51516	7.76157		-0.615655	-0.407256	-0.0199288		7.03725	6.53508	7.7815		-0.595726	-0.387328	0
2014-08-23 08:35:00	7.01525	6.51475	7.76345		-0.617725	-0.407663	-0.0180498		7.0333	6.5328	7.7815		-0.599675	-0.389613	0
2014-08-23 08:40:00	7.01379	6.51709	7.76478		-0.61919	-0.405325	-0.0167219		7.03051	6.53381	7.7815		-0.602468	-0.388603	0
2014-08-23 08:45:00	7.015	6.51801	7.76605		-0.617975	-0.404399	-0.0154467		7.03045	6.53346	7.7815		-0.602528	-0.388952	0
2014-08-23 08:50:00	7.01368	6.52077	7.76579		-0.619294	-0.401644	-0.0157057		7.02939	6.53647	7.7815		-0.603589	-0.385938	0
2014-08-23 08:55:00	7.0144	6.5202	7.76805		-0.618581	-0.402211	-0.0134508		7.02785	6.53365	7.7815		-0.60513	-0.38876	0
2014-08-23 09:00:00	7.01596	6.52409	7.76793		-0.617015	-0.398319	-0.0135655		7.02953	6.53766	7.7815		-0.603449	-0.384754	0
2014-08-23 09:05:00	7.017	6.52647	7.77091		-0.615976	-0.395941	-0.0105904		7.02759	6.53706	7.7815		-0.605386	-0.385351	0
2014-08-23 09:10:00	7.01764	6.52839	7.7716		-0.615337	-0.394024	-0.00989599		7.02753	6.53828	7.7815		-0.605441	-0.384128	0
2014-08-23 09:15:00	7.01957	6.53022	7.77152		-0.613402	-0.392189	-0.00998116		7.02955	6.5402	7.7815		-0.603421	-0.382208	0
2014-08-23 09:20:00	7.02025	6.53454	7.77209		-0.61273	-0.387876	-0.00940794		7.02965	6.54394	7.7815		-0.603322	-0.378468	0
2014-08-23 09:25:00	7.02289	6.5372	7.77027		-0.61009	-0.385208	-0.0112293		7.03412	6.54843	7.7815		-0.598861	-0.373978	0
2014-08-23 09:30:00	7.02442	6.54157	7.77091		-0.608552	-0.38084	-0.0105904		7.03501	6.55216	7.7815		-0.597961	-0.370249	0
2014-08-23 09:35:00	7.02735	6.54328	7.76906		-0.605629	-0.379128	-0.0124382		7.03979	6.55572	7.7815		-0.593191	-0.36669	0
2014-08-23 09:40:00	7.03056	6.54969	7.76808		-0.60242	-0.372717	-0.0134246		7.04398	6.56312	7.7815		-0.588995	-0.359292	0
2014-08-23 09:45:00	7.03226	6.54864	7.76966		-0.600711	-0.373776	-0.0118354		7.0441	6.56047	7.7815		-0.588876	-0.361941	0
2014-08-23 09:50:00	7.03419	6.55364	7.76958		-0.598791	-0.368771	-0.0119173		7.0461	6.56556	7.7815		-0.586873	-0.356853	0
2014-08-23 09:55:00	7.03575	6.5547	7.7681		-0.597224	-0.367711	-0.0133951		7.04915	6.5681	7.7815		-0.583829	-0.354316	0
2014-08-23 10:00:00	7.0403	6.56177	7.76487		-0.592676	-0.360638	-0.0166301		7.05693	6.5784	7.7815		-0.576046	-0.344008	0
2014-08-23 10:05:00	7.0424	6.56316	7.76351		-0.590578	-0.359249	-0.017994		7.06039	6.58116	7.7815		-0.572584	-0.341255	0
2014-08-23 10:10:00	7.0461	6.57068	7.76154		-0.586879	-0.351734	-0.0199583		7.06606	6.59064	7.7815		-0.566921	-0.331776	0
2014-08-23 10:15:00	7.04922	6.57105	7.7605		-0.583754	-0.351357	-0.0210013		7.07022	6.59206	7.7815		-0.562753	-0.330356	0
2014-08-23 10:20:00	7.05454	6.57342	7.75926		-0.578431	-0.348989	-0.0222446		7.07679	6.59567	7.7815		-0.556187	-0.326745	0
2014-08-23 10:25:00	7.05622	6.57639	7.82245		-0.57676	-0.34602	0.0409465		7.01527	6.53544	7.7815		-0.617707	-0.386967	0
2014-08-23 10:30:00	7.06097	6.58261	7.81297		-0.57201	-0.339801	0.0314725		7.02949	6.55114	7.7815		-0.603483	-0.371273	0
2014-08-23 10:35:00	7.06494	6.58782	7.80704		-0.568035	-0.33459	0.0255362		7.0394	6.56229	7.7815		-0.593572	-0.360126	0
2014-08-23 10:40:00	7.06841	6.59119	7.80296		-0.564568	-0.331218	0.0214588		7.04695	6.56974	7.7815		-0.586027	-0.352676	0
2014-08-23 10:45:00	7.07573	6.5965	7.80357		-0.557246	-0.325911	0.0220656		7.05366	6.57444	7.7815		-0.579312	-0.347977	0
2014-08-23 10:50:00	7.08276	6.60357	7.79989		-0.550213	-0.318839	0.0183879		7.06438	6.58518	7.7815		-0.5686	-0.337227	0
2014-08-23 10:55:00	7.08968	6.6122	7.794		-0.543295	-0.310216	0.0124974		7.07718	6.5997	7.7815		-0.555793	-0.322714	0
2014-08-23 11:00:00	7.09832	6.61398	7.7923		-0.534656	-0.308427	0.0107987		7.08752	6.60319	7.7815		-0.545455	-0.319226	0
2014-08-23 11:05:00	7.10677	6.61839	7.83036		-0.526211	-0.304023	0.0488649		7.0579	6.56952	7.7815		-0.575076	-0.352887	0
2014-08-23 11:10:00	7.11503	6.62632	7.8167		-0.51795	-0.296089	0.0351964		7.07983	6.59113	7.7815		-0.553146	-0.331285	0
2014-08-23 11:15:00	7.1237	6.62692	7.81383		-0.509279	-0.295489	0.0323295		7.09137	6.59459	7.7815		-0.541608	-0.327819	0
2014-08-23 11:20:00	7.13127	6.63195	7.80836		-0.501705	-0.290464	0.0268569		7.10441	6.60509	7.7815		-0.528562	-0.317321	0
2014-08-23 11:25:00	7.13985	6.63763	7.80348		-0.493122	-0.284781	0.0219775		7.11788	6.61565	7.7815		-0.5151	-0.306758	0
2014-08-23 11:30:00	7.14534	6.63968	7.8023		-0.487632	-0.28273	0.0207997		7.12454	6.61888	7.7815		-0.508432	-0.30353	0
2014-08-23 11:35:00	7.1545	6.64358	7.80262		-0.478481	-0.27883	0.0211194		7.13338	6.62246	7.7815		-0.4996	-0.29995	0
2014-08-23 11:40:00	7.16046	6.6507	7.79946		-0.472514	-0.271707	0.017957		7.14251	6.63275	7.7815		-0.490471	-0.289664	0
2014-08-23 11:45:00	7.17033	6.65601	7.80348		-0.462649	-0.266401	0.0219775		7.14835	6.63403	7.7815		-0.484627	-0.288378	0
2014-08-23 11:50:00	7.17878	6.66323	7.84137		-0.454198	-0.259178	0.0598705		7.11891	6.60336	7.7815		-0.514068	-0.319049	0
2014-08-23 11:55:00	7.1892	6.66808			-0.443777	-0.254329
2014-08-23 12:00:00	7.19759	6.67536			-0.435386	-0.24705
2014-08-23 12:05:00	7.20877	6.68028	7.81397		-0.424203	-0.242133	0.0324729		7.1763	6.64781	7.7815		-0.456675	-0.274606	0
2014-08-23 12:10:00	7.21645	6.68652	7.81541		-0.416525	-0.235893	0.0339097		7.18254	6.65261	7.7815		-0.450434	-0.269803	0
2014-08-23 12:15:00	7.22684	6.69798	7.81042		-0.406134	-0.22443	0.0289206		7.19792	6.66906	7.7815		-0.435055	-0.253351	0
2014-08-23 12:20:00	7.23453	6.70725	7.81094		-0.39845	-0.215159	0.0294356		7.20509	6.67782	7.7815		-0.427885	-0.244594	0
2014-08-23 12:25:00	7.2408	6.71468	7.81217		-0.392179	-0.207732	0.0306709		7.21013	6.68401	7.7815		-0.42285	-0.238403	0
2014-08-23 12:30:00	7.25128	6.72059	7.83367		-0.381696	-0.201823	0.0521743		7.19911	6.66841	7.7815		-0.43387	-0.253998	0
2014-08-23 12:35:00	7.25966	6.72994	7.83276		-0.373318	-0.192474	0.0512609		7.2084	6.67868	7.7815		-0.424579	-0.243734	0
2014-08-23 12:40:00	7.26925	6.73305	7.86693		-0.363721	-0.189359	0.0854263		7.18383	6.64763	7.7815		-0.449148	-0.274785	0
2014-08-23 12:45:00	7.27572	6.73785	7.86735		-0.357253	-0.184562	0.0858471		7.18988	6.652	7.7815		-0.4431	-0.27041	0
2014-08-23 12:50:00	7.28417	6.7422	7.86956		-0.348806	-0.180208	0.0880605		7.19611	6.65414	7.7815		-0.436866	-0.268269	0
2014-08-23 12:55:00	7.2927	6.7501	7.86902		-0.340272	-0.172314	0.0875234		7.20518	6.66257	7.7815		-0.427796	-0.259838	0
2014-08-23 13:00:00	7.30082	6.75707	7.86916		-0.33216	-0.165343	0.0876625		7.21315	6.66941	7.7815		-0.419822	-0.253005	0
2014-08-23 13:05:00	7.30991	6.7668	7.87151		-0.323066	-0.155612	0.0900113		7.2199	6.67679	7.7815		-0.413077	-0.245623	0
2014-08-23 13:10:00	7.31905	6.76892	7.86908		-0.313923	-0.153492	0.0875784		7.23147	6.68134	7.7815		-0.401501	-0.241071	0
2014-08-23 13:15:00	7.3272	6.77471	7.86772		-0.305776	-0.147703	0.0862193		7.24098	6.68849	7.7815		-0.391995	-0.233923	0
2014-08-23 13:20:00	7.33537	6.78158	7.86675		-0.29761	-0.140829	0.0852515		7.25011	6.69633	7.7815		-0.382862	-0.226081	0
2014-08-23 13:25:00	7.34457	6.78943	7.87231		-0.288406	-0.132986	0.0908103		7.25376	6.69862	7.7815		-0.379217	-0.223796	0
2014-08-23 13:30:00	7.35289	6.79367	7.87412		-0.280087	-0.128742	0.0926214		7.26027	6.70105	7.7815		-0.372709	-0.221363	0
2014-08-23 13:35:00	7.36098	6.80353	7.87392		-0.271992	-0.118883	0.0924241		7.26856	6.7111	7.7815		-0.364416	-0.211307	0
2014-08-23 13:40:00	7.36948	6.80694	7.87316		-0.2635	-0.115476	0.0916577		7.27782	6.71528	7.7815		-0.355158	-0.207134	0
2014-08-23 13:45:00	7.37819	6.81696	7.87418		-0.254783	-0.105456	0.0926796		7.28551	6.72428	7.7815		-0.347463	-0.198136	0
2014-08-23 13:50:00	7.38465	6.82006	7.87556		-0.24833	-0.10235	0.0940635		7.29058	6.726	7.7815		-0.342393	-0.196414	0
2014-08-23 13:55:00	7.3927	6.82873	7.87735		-0.240277	-0.0936849	0.095848		7.29685	6.73288	7.7815		-0.336125	-0.189533	0
2014-08-23 14:00:00	7.39978	6.83356	7.87551		-0.233199	-0.0888515	0.0940086		7.30577	6.73955	7.7815		-0.327208	-0.18286	0
2014-08-23 14:05:00	7.40734	6.83576	7.87475		-0.225636	-0.0866477	0.0932455		7.31409	6.74252	7.7815		-0.318881	-0.179893	0
2014-08-23 14:10:00	7.4128	6.84278	7.87791		-0.220181	-0.0796268	0.0964137		7.31638	6.74637	7.7815		-0.316594	-0.17604	0
2014-08-23 14:15:00	7.42108	6.85573	7.87803		-0.211899	-0.066677	0.0965268		7.32455	6.75921	7.7815		-0.308425	-0.163204	0
2014-08-23 14:20:00	7.43049	6.86111	7.87709		-0.202491	-0.0612979	0.0955926		7.33489	6.76552	7.7815		-0.298084	-0.156891	0
2014-08-23 14:25:00	7.43598	6.86011	7.88425		-0.196996	-0.0623025	0.102746		7.33323	6.75736	7.7815		-0.299742	-0.165049	0
2014-08-23 14:30:00	7.44476	6.86586	7.87899		-0.188214	-0.0565559	0.0974899		7.34727	6.76837	7.7815		-0.285704	-0.154046	0
2014-08-23 14:35:00	7.45131	6.87159	7.87766		-0.181665	-0.0508241	0.0961551		7.35516	6.77543	7.7815		-0.27782	-0.146979	0
2014-08-23 14:40:00	7.45848	6.87177	7.87904		-0.174498	-0.0506392	0.0975449		7.36093	6.77423	7.7815		-0.272043	-0.148184	0
2014-08-23 14:45:00	7.4656	6.87106	7.87749		-0.167372	-0.051356	0.0959902		7.36961	6.77507	7.7815		-0.263362	-0.147346	0
2014-08-23 14:50:00	7.47289	6.87367	7.87718		-0.160084	-0.0487457	0.0956799		7.37721	6.77799	7.7815		-0.255764	-0.144426	0
2014-08-23 14:55:00	7.48049	6.87904	7.87871		-0.152482	-0.0433765	0.0972055		7.38329	6.78183	7.7815		-0.249687	-0.140582	0
2014-08-23 15:00:00	7.4863	6.88437	7.87907		-0.146673	-0.0380442	0.0975739		7.38873	6.78679	7.7815		-0.244247	-0.135618	0
2014-08-23 15:05:00	7.49617	6.89323	7.88521		-0.136804	-0.0291797	0.103709		7.39246	6.78952	7.7815		-0.240513	-0.132888	0
2014-08-23 15:10:00	7.50193	6.8973	7.88236		-0.131045	-0.025108	0.100857		7.40107	6.79645	7.7815		-0.231901	-0.125965	0
2014-08-23 15:15:00	7.50871	6.8992	7.88277		-0.124268	-0.0232156	0.101273		7.40743	6.79792	7.7815		-0.225541	-0.124489	0
2014-08-23 15:20:00	7.51515	6.90286	7.88345		-0.117822	-0.0195487	0.101955		7.4132	6.80091	7.7815		-0.219777	-0.121504	0
2014-08-23 15:25:00	7.52392	6.90828	7.87533		-0.109061	-0.0141317	0.093834		7.43008	6.81445	7.7815		-0.202895	-0.107966	0
2014-08-23 15:30:00	7.52939	6.91049	7.87341		-0.103584	-0.0119221	0.0919132		7.43748	6.81858	7.7815		-0.195497	-0.103835	0
2014-08-23 15:35:00	7.5364	6.91657	7.87364		-0.096577	-0.0058372	0.0921396		7.44426	6.82443	7.7815		-0.188717	-0.0979768	0
2014-08-23 15:40:00	7.54379	6.92042	7.87746		-0.0891842	-0.00198913	0.0959611		7.44783	6.82446	7.7815		-0.185145	-0.0979503	0
2014-08-23 15:45:00	7.54768	6.92202	7.87817		-0.0852996	-0.000394041	0.096669		7.45101	6.82535	7.7815		-0.181969	-0.097063	0
2014-08-23 15:50:00	7.55519	6.92586	7.875		-0.0777892	0.00344812	0.0934977		7.46169	6.83236	7.7815		-0.171287	-0.0900496	0
2014-08-23 15:55:00	7.55985	6.92689	7.878		-0.0731275	0.00447593	0.0965009		7.46335	6.83039	7.7815		-0.169628	-0.092025	0
2014-08-23 16:00:00	7.56796	6.92927	7.87664		-0.0650185	0.00685375	0.0951401		7.47282	6.83413	7.7815		-0.160159	-0.0882863	0
2014-08-23 16:05:00	7.57326	6.93158	7.87655		-0.0597163	0.00916351	0.0950528		7.47821	6.83652	7.7815		-0.154769	-0.0858893	0
2014-08-23 16:10:00	7.58161	6.93438	7.87803		-0.0513665	0.0119637	0.0965268		7.48508	6.83785	7.7815		-0.147893	-0.0845631	0
2014-08-23 16:15:00	7.58583	6.93644	7.87777		-0.0471436	0.0140249	0.0962714		7.48956	6.84017	7.7815		-0.143415	-0.0822465	0
2014-08-23 16:20:00	7.59099	6.94186	7.87854		-0.0419889	0.0194457	0.0970375		7.49395	6.84482	7.7815		-0.139026	-0.0775917	0
2014-08-23 16:25:00	7.59744	6.94483	7.87927		-0.0355393	0.0224227	0.0977678		7.49967	6.84707	7.7815		-0.133307	-0.0753452	0
2014-08-23 16:30:00	7.60207	6.94547	7.87927		-0.0309103	0.0230591	0.0977678		7.5043	6.8477	7.7815		-0.128678	-0.0747087	0
2014-08-23 16:35:00	7.60678	6.94589	7.88159		-0.0261925	0.0234822	0.100088		7.5067	6.84581	7.7815		-0.12628	-0.0766056	0
2014-08-23 16:40:00	7.61131	6.94908	7.88165		-0.0216664	0.0266712	0.100146		7.51116	6.84894	7.7815		-0.121812	-0.0734748	0
2014-08-23 16:45:00	7.61318	6.95209	7.88063		-0.0197964	0.0296796	0.0991315		7.51405	6.85296	7.7815		-0.118928	-0.0694519	0
2014-08-23 16:50:00	7.61931	6.95081	7.88326		-0.0136639	0.0284	0.101758		7.51755	6.84905	7.7815		-0.115422	-0.0733579	0
2014-08-23 16:55:00	7.62122	6.9517	7.88354		-0.0117606	0.0292905	0.102042		7.51917	6.84966	7.7815		-0.113803	-0.0727516	0
2014-08-23 17:00:00	7.6237	6.95393	7.88473		-0.0092771	0.0315201	0.103231		7.52047	6.8507	7.7815		-0.112508	-0.0717105	0
2014-08-23 17:05:00	7.62692	6.95559	7.88716		-0.00605662	0.0331807	0.105659		7.52126	6.84993	7.7815		-0.111715	-0.072478	0
2014-08-23 17:10:00	7.62973	6.95404	7.88614		-0.00324972	0.0316248	0.104639		7.52509	6.8494	7.7815		-0.107888	-0.0730137	0
2014-08-23 17:15:00	7.63136	6.95503	7.88512		-0.00161423	0.032616	0.103621		7.52774	6.85141	7.7815		-0.105236	-0.0710054	0
2014-08-23 17:20:00	7.63516	6.95591	7.88888		0.00218677	0.0335024	0.107379		7.52778	6.84853	7.7815		-0.105193	-0.073877	0
2014-08-23 17:25:00	7.63673	6.95496	7.8886		0.00375839	0.0325449	0.107095		7.52964	6.84786	7.7815		-0.103337	-0.0745503	0
2014-08-23 17:30:00	7.63995	6.95142	7.88965		0.00697411	0.0290062	0.108147		7.5318	6.84327	7.7815		-0.101173	-0.0791413	0
2014-08-23 17:35:00	7.64208	6.9494	7.88956		0.00909981	0.0269893	0.10806		7.53402	6.84134	7.7815		-0.0989605	-0.081071	0
2014-08-23 17:40:00	7.64233	6.94901	7.89195		0.00935807	0.0265963	0.110455		7.53188	6.83855	7.7815		-0.101097	-0.0838584	0
2014-08-23 17:45:00	7.64378	6.94784	7.89207		0.0107993	0.0254324	0.110568		7.53321	6.83728	7.7815		-0.0997683	-0.0851353	0
2014-08-23 17:50:00	7.64558	6.94515	7.89391		0.0126031	0.0227409	0.112413		7.53317	6.83274	7.7815		-0.0998098	-0.089672	0
2014-08-23 17:55:00	7.64631	6.94391	7.89394		0.0133357	0.0214979	0.112439		7.53387	6.83147	7.7815		-0.099103	-0.0909409	0
2014-08-23 18:00:00	7.6457	6.94058	7.89659		0.0127252	0.0181723	0.11509		7.53061	6.82549	7.7815		-0.102365	-0.0969175	0
2014-08-23 18:05:00	7.64692	6.93913	7.89719		0.0139462	0.0167151	0.115693		7.53123	6.82343	7.7815		-0.101747	-0.0989776	0
2014-08-23 18:10:00	7.64717	6.9359	7.89803		0.0141973	0.0134928	0.116528		7.53065	6.81938	7.7815		-0.10233	-0.103035	0
2014-08-23 18:15:00	7.64814	6.93164	7.90022		0.0151669	0.00923099	0.118717		7.52943	6.81293	7.7815		-0.10355	-0.109486	0
2014-08-23 18:20:00	7.64622	6.92962	7.90016		0.0132415	0.00721	0.118659		7.52756	6.81096	7.7815		-0.105417	-0.111449	0
2014-08-23 18:25:00	7.6468	6.92696	7.90211		0.0138206	0.00454345	0.120611		7.52619	6.80634	7.7815		-0.106791	-0.116068	0
2014-08-23 18:30:00	7.64625	6.92266	7.90248		0.0132729	0.000247675	0.120982		7.52527	6.80168	7.7815		-0.107709	-0.120734	0
2014-08-23 18:35:00	7.64654	6.92074	7.90243		0.013559	-0.00167009	0.12093		7.5256	6.79981	7.7815		-0.107372	-0.122601	0
2014-08-23 18:40:00	7.64477	6.91903	7.9022		0.0117972	-0.00337801	0.120698		7.52407	6.79834	7.7815		-0.108901	-0.124076	0
2014-08-23 18:45:00	7.64461	6.91601	7.9037		0.0116332	-0.00640421	0.122197		7.52241	6.79381	7.7815		-0.110563	-0.128601	0
2014-08-23 18:50:00	7.64407	6.91462	7.90105		0.0110924	-0.00779373	0.119548		7.52452	6.79507	7.7815		-0.108456	-0.127342	0
2014-08-23 18:55:00	7.64423	6.91693	7.90231		0.0112494	-0.00547673	0.120814		7.52341	6.79612	7.7815		-0.109565	-0.126291	0
2014-08-23 19:00:00	7.64393	6.91615	7.902		0.0109563	-0.00626152	0.120495		7.52344	6.79565	7.7815		-0.109539	-0.126757	0
2014-08-23 19:05:00	7.64291	6.91181	7.902		0.0099339	-0.0105996	0.120495		7.52241	6.79132	7.7815		-0.110562	-0.131095	0
2014-08-23 19:10:00	7.64397	6.90935	7.90277		0.0109912	-0.0130569	0.121272		7.5227	6.78808	7.7815		-0.110281	-0.134329	0
2014-08-23 19:15:00	7.64397	6.90717	7.90191		0.0109912	-0.0152366	0.120412		7.52356	6.78676	7.7815		-0.10942	-0.135648	0
2014-08-23 19:20:00	7.64262	6.90647	7.90277		0.00964424	-0.0159433	0.121272		7.52135	6.7852	7.7815		-0.111628	-0.137215	0
2014-08-23 19:25:00	7.64111	6.90415	7.90226		0.00813301	-0.0182628	0.120756		7.52035	6.78339	7.7815		-0.112623	-0.139019	0
2014-08-23 19:30:00	7.6403	6.90333	7.90315		0.00732668	-0.0190862	0.121649		7.51865	6.78168	7.7815		-0.114322	-0.140735	0
2014-08-23 19:35:00	7.6388	6.89923	7.90231		0.00582203	-0.0231856	0.120814		7.51798	6.77841	7.7815		-0.114992	-0.144	0
2014-08-23 19:40:00	7.63657	6.89798	7.90177		0.00359775	-0.0244307	0.120267		7.51631	6.77771	7.7815		-0.116669	-0.144697	0
2014-08-23 19:45:00	7.63741	6.89805	7.90231		0.00443585	-0.024363	0.120814		7.5166	6.77723	7.7815		-0.116379	-0.145178	0
2014-08-23 19:50:00	7.6342	6.89419	7.88659		0.0012227	-0.02822	0.105087		7.52911	6.7891	7.7815		-0.103865	-0.133307	0
2014-08-23 19:55:00	7.63432	6.89266	7.88738		0.00134846	-0.0297481	0.105878		7.52845	6.78679	7.7815		-0.10453	-0.135626	0
2014-08-23 20:00:00	7.63323	6.88784	7.88941		0.000251541	-0.034575	0.107912		7.52532	6.77992	7.7815		-0.10766	-0.142487	0
2014-08-23 20:05:00	7.63069	6.88684	7.88907		-0.00228865	-0.0355731	0.107573		7.52311	6.77927	7.7815		-0.109862	-0.143146	0
2014-08-23 20:10:00	7.62898	6.88376	7.89005		-0.00399767	-0.0386507	0.108551		7.52043	6.77521	7.7815		-0.112549	-0.147202	0
2014-08-23 20:15:00	7.62789	6.88669	7.8886		-0.00508826	-0.03572	0.107095		7.52079	6.7796	7.7815		-0.112184	-0.142815	0
2014-08-23 20:20:00	7.62492	6.88505	7.88869		-0.00805311	-0.0373661	0.107189		7.51773	6.77786	7.7815		-0.115242	-0.144555	0
2014-08-23 20:25:00	7.62341	6.88172	7.88809		-0.00956389	-0.040693	0.106588		7.51682	6.77513	7.7815		-0.116152	-0.147282	0
2014-08-23 20:30:00	7.62093	6.88258	7.8891		-0.0120509	-0.0398301	0.107596		7.51333	6.77499	7.7815		-0.119647	-0.147426	0
2014-08-23 20:35:00	7.62099	6.87707	7.88981		-0.0119845	-0.0453406	0.108309		7.51268	6.76876	7.7815		-0.120293	-0.153649	0
2014-08-23 20:40:00	7.61638	6.87442	7.89178		-0.0166001	-0.0479952	0.110277		7.5061	6.76414	7.7815		-0.126877	-0.158272	0
2014-08-23 20:45:00	7.61405	6.86775	7.89149		-0.0189246	-0.0546575	0.10999		7.50406	6.75776	7.7815		-0.128915	-0.164648	0
2014-08-23 20:50:00	7.61115	6.8661	7.89132		-0.0218275	-0.0563068	0.109816		7.50133	6.75629	7.7815		-0.131643	-0.166123	0
2014-08-23 20:55:00	7.6063	6.8581	7.89149		-0.0266726	-0.064312	0.10999		7.49631	6.74811	7.7815		-0.136663	-0.174302	0
2014-08-23 21:00:00	7.60148	6.85828	7.89051		-0.0314923	-0.0641306	0.109009		7.49247	6.74927	7.7815		-0.140501	-0.17314	0
2014-08-23 21:05:00	7.59604	6.85813	7.87055		-0.036932	-0.064278	0.0890538		7.50699	6.76908	7.7815		-0.125986	-0.153332	0
2014-08-23 21:10:00	7.5919	6.85828	7.87067		-0.0410798	-0.0641306	0.089167		7.50273	6.76911	7.7815		-0.130247	-0.153298	0
2014-08-23 21:15:00	7.58794	6.85221	7.87018		-0.0450364	-0.0701992	0.088685		7.49925	6.76353	7.7815		-0.133721	-0.158884	0
2014-08-23 21:20:00	7.58281	6.84418	7.86902		-0.0501612	-0.078227	0.0875234		7.49529	6.75666	7.7815		-0.137685	-0.16575	0
2014-08-23 21:25:00	7.57739	6.83976	7.87038		-0.0555878	-0.0826541	0.0888823		7.48851	6.75088	7.7815		-0.14447	-0.171536	0
2014-08-23 21:30:00	7.5718	6.84012	7.86922		-0.0611761	-0.0822945	0.0877208		7.48408	6.7524	7.7815		-0.148897	-0.170015	0
2014-08-23 21:35:00	7.56672	6.83652	7.86998		-0.0662539	-0.0858942	0.0884811		7.47824	6.74804	7.7815		-0.154735	-0.174375	0
2014-08-23 21:40:00	7.56242	6.82851	7.86914		-0.0705528	-0.0939009	0.0876366		7.47479	6.74087	7.7815		-0.158189	-0.181538	0
2014-08-23 21:45:00	7.55525	6.82374	7.86993		-0.0777258	-0.0986686	0.0884294		7.46682	6.73531	7.7815		-0.166155	-0.187098	0
2014-08-23 21:50:00	7.54974	6.81714	7.8714		-0.0832398	-0.105274	0.0899046		7.45983	6.72723	7.7815		-0.173144	-0.195179	0
2014-08-23 21:55:00	7.54506	6.81808	7.87058		-0.0879138	-0.104334	0.0890797		7.45598	6.729	7.7815		-0.176993	-0.193413	0
2014-08-23 22:00:00	7.54069	6.81822	7.84354		-0.0922903	-0.104193	0.0620392		7.47865	6.75618	7.7815		-0.154329	-0.166233	0
2014-08-23 22:05:00	7.53388	6.81576	7.842		-0.0990992	-0.106648	0.0605004		7.47338	6.75526	7.7815		-0.1596	-0.167148	0
2014-08-23 22:10:00	7.52946	6.81489	7.84308		-0.103516	-0.10752	0.0615815		7.46788	6.75331	7.7815		-0.165098	-0.169102	0
2014-08-23 22:15:00	7.52385	6.81537	7.84328		-0.109124	-0.107046	0.0617828		7.46207	6.75358	7.7815		-0.170907	-0.168829	0
2014-08-23 22:20:00	7.51844	6.81019	7.8418		-0.114537	-0.112219	0.0602991		7.45814	6.74989	7.7815		-0.174836	-0.172518	0
2014-08-23 22:25:00	7.51459	6.80509	7.8412		-0.118382	-0.117322	0.0597016		7.45489	6.74539	7.7815		-0.178083	-0.177024	0
2014-08-23 22:30:00	7.5097	6.80364	7.84168		-0.12328	-0.118769	0.0601822		7.44951	6.74346	7.7815		-0.183462	-0.178951	0
2014-08-23 22:35:00	7.50516	6.80031	7.84269		-0.127815	-0.122105	0.0611854		7.44398	6.73912	7.7815		-0.189001	-0.18329	0
2014-08-23 22:40:00	7.49983	6.79625	7.84285		-0.133147	-0.126164	0.0613543		7.43847	6.73489	7.7815		-0.194502	-0.187518	0
2014-08-23 22:45:00	7.49558	6.78866	7.84684		-0.137401	-0.133751	0.06534		7.43024	6.72332	7.7815		-0.20274	-0.199091	0
2014-08-23 22:50:00	7.48852	6.77361	7.85398		-0.144453	-0.148797	0.072482		7.41604	6.70113	7.7815		-0.216935	-0.221279	0
2014-08-23 22:55:00	7.4837	6.77474	7.85128		-0.14928	-0.147673	0.0697777		7.41392	6.70496	7.7815		-0.219058	-0.217451	0
2014-08-23 23:00:00	7.47761	6.7672	7.85122		-0.155361	-0.155211	0.0697226		7.40789	6.69748	7.7815		-0.225084	-0.224934	0
2014-08-23 23:05:00	7.47153	6.76524	7.84832		-0.161443	-0.157171	0.0668227		7.40471	6.69842	7.7815		-0.228265	-0.223994	0
2014-08-23 23:10:00	7.46633	6.76502	7.84826		-0.166642	-0.157393	0.0667611		7.39957	6.69826	7.7815		-0.233403	-0.224154	0
2014-08-23 23:15:00	7.46167	6.76593	7.84414		-0.17131	-0.156481	0.0626365		7.39903	6.70329	7.7815		-0.233946	-0.219118	0
2014-08-23 23:20:00	7.45556	6.76345	7.84303		-0.177416	-0.15896	0.0615263		7.39403	6.70193	7.7815		-0.238942	-0.220486	0
2014-08-23 23:25:00	7.44919	6.7605	7.84308		-0.183791	-0.161909	0.0615815		7.3876	6.69892	7.7815		-0.245372	-0.22349	0
2014-08-23 23:30:00	7.44487	6.75787	7.84106		-0.188107	-0.164538	0.0595587		7.38531	6.69832	7.7815		-0.247666	-0.224096	0
2014-08-23 23:35:00	7.43845	6.75211	7.8416		-0.194528	-0.170306	0.060101		7.37835	6.692	7.7815		-0.254629	-0.230407	0
2014-08-23 23:40:00	7.43342	6.74944	7.84149		-0.199561	-0.172971	0.0599874		7.37343	6.68945	7.7815		-0.259548	-0.232959	0
2014-08-23 23:45:00	7.42782	6.74805	7.84191		-0.205157	-0.174358	0.0604127		7.36741	6.68764	7.7815		-0.26557	-0.234771	0
2014-08-23 23:50:00	7.42227	6.74578	7.84185		-0.210704	-0.176627	0.0603543		7.36192	6.68543	7.7815		-0.271058	-0.236981	0
2014-08-23 23:55:00	7.4172	6.74213	7.84539		-0.215774	-0.180284	0.0638894		7.35331	6.67824	7.7815		-0.279663	-0.244174	0
2014-08-24	7.41226	6.741	7.84462		-0.220718	-0.181416	0.0631202		7.34914	6.67788	7.7815		-0.283838	-0.244536	0
2014-08-24 00:05:00	7.40801	6.73456	7.84291		-0.224966	-0.187855	0.0614127		7.3466	6.67314	7.7815		-0.286379	-0.249268	0
2014-08-24 00:10:00	7.40038	6.73302	7.84243		-0.2326	-0.189393	0.0609257		7.33945	6.67209	7.7815		-0.293526	-0.250319	0
2014-08-24 00:15:00	7.39689	6.73243	7.84158		-0.236083	-0.189982	0.060075		7.33682	6.67235	7.7815		-0.296158	-0.250057	0
2014-08-24 00:20:00	7.3927	6.72583	7.84137		-0.240277	-0.196577	0.0598705		7.33283	6.66596	7.7815		-0.300147	-0.256447	0
2014-08-24 00:25:00	7.38643	6.71912	7.84288		-0.246548	-0.203291	0.0613835		7.32504	6.65774	7.7815		-0.307932	-0.264674	0
2014-08-24 00:30:00	7.38004	6.7149	7.84269		-0.252932	-0.207513	0.0611854		7.31886	6.65371	7.7815		-0.314118	-0.268699	0
2014-08-24 00:35:00	7.3758	6.71538	7.84248		-0.257174	-0.207034	0.0609841		7.31482	6.65439	7.7815		-0.318158	-0.268018	0
2014-08-24 00:40:00	7.37039	6.70942	7.84152		-0.26259	-0.212992	0.0600198		7.31037	6.6494	7.7815		-0.32261	-0.273012	0
2014-08-24 00:45:00	7.36597	6.70733	7.84248		-0.267002	-0.215082	0.0609841		7.30499	6.64635	7.7815		-0.327986	-0.276066	0
2014-08-24 00:50:00	7.36082	6.70339	7.84493		-0.272157	-0.219022	0.0634285		7.29739	6.63996	7.7815		-0.335586	-0.282451	0
2014-08-24 00:55:00	7.35599	6.70078	7.8457		-0.276984	-0.221632	0.0642042		7.29179	6.63658	7.7815		-0.341188	-0.285836	0
2014-08-24 01:00:00	7.34998	6.69846	7.851		-0.282996	-0.22395	0.0694956		7.28048	6.62897	7.7815		-0.352492	-0.293446	0
2014-08-24 01:05:00	7.34694	6.6996			-0.28604	-0.222814
2014-08-24 01:10:00	7.33892	6.69547	7.85875		-0.294054	-0.226938	0.0772527		7.26167	6.61822	7.7815		-0.371307	-0.30419	0
2014-08-24 01:15:00	7.33547	6.69113	7.86015		-0.297506	-0.231286	0.0786458		7.25682	6.61248	7.7815		-0.376152	-0.309931	0
2014-08-24 01:20:00	7.33073	6.6836	7.86196		-0.302249	-0.238811	0.0804629		7.25026	6.60314	7.7815		-0.382711	-0.319274	0
2014-08-24 01:25:00	7.32557	6.67659			-0.307406	-0.245826
2014-08-24 01:30:00	7.32177	6.67758			-0.311206	-0.24483
2014-08-24 01:35:00	7.31463	6.67529			-0.318341	-0.247119
2014-08-24 01:40:00	7.31099	6.67422			-0.321983	-0.248189
2014-08-24 01:45:00	7.30511	6.67492			-0.327865	-0.247489
2014-08-24 01:50:00	7.30191	6.67311			-0.331069	-0.249301
2014-08-24 01:55:00	7.29615	6.67048			-0.336822	-0.25193
2014-08-24 02:00:00	7.29229	6.66561			-0.340682	-0.256805
2014-08-24 02:05:00	7.28851	6.65537			-0.344471	-0.267037
2014-08-24 02:10:00	7.28181	6.65312			-0.351163	-0.269293
2014-08-24 02:15:00	7.27843	6.65279	7.8959		-0.354545	-0.269624	0.114396		7.16403	6.53839	7.7815		-0.468942	-0.384021	0
2014-08-24 02:20:00	7.2747	6.64941	7.89687		-0.358274	-0.273003	0.115374		7.15933	6.53403	7.7815		-0.473648	-0.388377	0
2014-08-24 02:25:00	7.26868	6.64744	7.89807		-0.3643	-0.274971	0.116573		7.1521	6.53087	7.7815		-0.480872	-0.391544	0
2014-08-24 02:30:00	7.26467	6.64443	7.89869		-0.368309	-0.277977	0.117192		7.14748	6.52724	7.7815		-0.485501	-0.395169	0
2014-08-24 02:35:00	7.2609	6.64566	7.89875		-0.37208	-0.27675	0.11725		7.14365	6.52841	7.7815		-0.48933	-0.394	0
2014-08-24 02:40:00	7.25671	6.6441	7.89829		-0.376267	-0.278309	0.116786		7.13992	6.52732	7.7815		-0.493053	-0.395095	0
2014-08-24 02:45:00	7.25245	6.64191	7.89722		-0.380526	-0.280502	0.115722		7.13673	6.52619	7.7815		-0.496248	-0.396224	0
2014-08-24 02:50:00	7.24764	6.63596	7.89728		-0.385337	-0.286449	0.115783		7.13186	6.52018	7.7815		-0.50112	-0.402232	0
2014-08-24 02:55:00	7.24245	6.62558	7.89666		-0.390523	-0.296831	0.115164		7.12729	6.51042	7.7815		-0.505687	-0.411995	0
2014-08-24 03:00:00	7.23921	6.61955	7.898		-0.393767	-0.302866	0.116499		7.12271	6.50305	7.7815		-0.510265	-0.419364	0
2014-08-24 03:05:00	7.23563	6.61089	7.89791		-0.397344	-0.311521	0.116412		7.11922	6.49448	7.7815		-0.513755	-0.427933	0
2014-08-24 03:10:00	7.23174	6.61067	7.89728		-0.401236	-0.311746	0.115777		7.11596	6.49489	7.7815		-0.517012	-0.427522	0
2014-08-24 03:15:00	7.22567	6.61067	7.89831		-0.407304	-0.311746	0.116815		7.10886	6.49385	7.7815		-0.524119	-0.428561	0
2014-08-24 03:20:00	7.22101	6.61537	7.89846		-0.411968	-0.307045	0.11696		7.10405	6.49841	7.7815		-0.528928	-0.424005	0
2014-08-24 03:25:00	7.21718	6.61417	7.90114		-0.415797	-0.308238	0.119635		7.09754	6.49454	7.7815		-0.535432	-0.427873	0
2014-08-24 03:30:00	7.21261	6.61216	7.90459		-0.420363	-0.310251	0.123086		7.08953	6.48907	7.7815		-0.543449	-0.433337	0
2014-08-24 03:35:00	7.2075	6.61133	7.90366		-0.425477	-0.31108	0.122164		7.08533	6.48917	7.7815		-0.547641	-0.433244	0
2014-08-24 03:40:00	7.2031	6.60761	7.9066		-0.429875	-0.314802	0.125096		7.07801	6.48251	7.7815		-0.554971	-0.439898	0
2014-08-24 03:45:00	7.19974	6.60484	7.91265		-0.433231	-0.317568	0.131154		7.06859	6.47369	7.7815		-0.564386	-0.448723	0
2014-08-24 03:50:00	7.19624	6.60081	7.91882		-0.436735	-0.321603	0.137321		7.05892	6.46349	7.7815		-0.574056	-0.458924	0
2014-08-24 03:55:00	7.19038	6.59886	7.9216		-0.442599	-0.323553	0.140098		7.05028	6.45876	7.7815		-0.582697	-0.463651	0
2014-08-24 04:00:00	7.18437	6.59632	7.92331		-0.448602	-0.326093	0.141815		7.04256	6.4545	7.7815		-0.590417	-0.467908	0
2014-08-24 04:05:00	7.17972	6.59445	7.92449		-0.453258	-0.327967	0.142991		7.03673	6.45145	7.7815		-0.596249	-0.470957	0
2014-08-24 04:10:00	7.17714	6.58999	7.92541		-0.455833	-0.332421	0.143906		7.03324	6.44608	7.7815		-0.599739	-0.476327	0
2014-08-24 04:15:00	7.17133	6.58767	7.92695		-0.461642	-0.334745	0.145455		7.02588	6.44221	7.7815		-0.607097	-0.4802	0
2014-08-24 04:20:00	7.16723	6.58145	7.92744		-0.465749	-0.340962	0.14594		7.02129	6.43551	7.7815		-0.611689	-0.486902	0
2014-08-24 04:25:00	7.16419	6.5795	7.92901		-0.468783	-0.342916	0.147513		7.01668	6.43198	7.7815		-0.616297	-0.490429	0
2014-08-24 04:30:00	7.1591	6.57275	7.92978		-0.473876	-0.349662	0.148281		7.01082	6.42447	7.7815		-0.622157	-0.497943	0
2014-08-24 04:35:00	7.15498	6.57275	7.92767		-0.477995	-0.349662	0.146168		7.00881	6.42658	7.7815		-0.624163	-0.49583	0
2014-08-24 04:40:00	7.15107	6.5679	7.93033		-0.481906	-0.354511	0.148827		7.00224	6.41907	7.7815		-0.630733	-0.503337	0
2014-08-24 04:45:00	7.14671	6.56418	7.93127		-0.486269	-0.358229	0.149771		6.99694	6.41441	7.7815		-0.636039	-0.508	0
2014-08-24 04:50:00	7.1423	6.56065	7.93296		-0.490674	-0.361767	0.151456		6.99085	6.40919	7.7815		-0.64213	-0.513222	0
2014-08-24 04:55:00	7.14101	6.55918	7.93379		-0.491968	-0.363234	0.152287		6.98872	6.40689	7.7815		-0.644255	-0.515521	0
2014-08-24 05:00:00	7.13538	6.56053	7.93413		-0.497601	-0.361879	0.152627		6.98275	6.4079	7.7815		-0.650228	-0.514507	0
2014-08-24 05:05:00	7.1325	6.55729	7.93647		-0.500476	-0.365118	0.154973		6.97753	6.40232	7.7815		-0.655448	-0.520091	0
2014-08-24 05:10:00	7.12854	6.55695	7.9367		-0.504437	-0.365457	0.155198		6.97334	6.40176	7.7815		-0.659634	-0.520654	0
2014-08-24 05:15:00	7.12426	6.55594	7.93836		-0.508714	-0.366469	0.156856		6.96741	6.39909	7.7815		-0.66557	-0.523325	0
2014-08-24 05:20:00	7.12138	6.54339	7.94343		-0.511592	-0.379019	0.161935		6.95945	6.38146	7.7815		-0.673527	-0.540954	0
2014-08-24 05:25:00	7.11784	6.53204	7.9497		-0.515136	-0.390374	0.168202		6.94964	6.36384	7.7815		-0.683338	-0.558576	0
2014-08-24 05:30:00	7.11446	6.5261	7.94833		-0.518512	-0.396312	0.166834		6.94763	6.35927	7.7815		-0.685346	-0.563146	0
2014-08-24 05:35:00	7.11102	6.52693	7.94774		-0.521952	-0.39548	0.166239		6.94479	6.36069	7.7815		-0.68819	-0.561719	0
2014-08-24 05:40:00	7.106	6.52701	7.94723		-0.52698	-0.395406	0.165726		6.94027	6.36128	7.7815		-0.692706	-0.561132	0
2014-08-24 05:45:00	7.10178	6.53095	7.94837		-0.531201	-0.391463	0.166866		6.93491	6.36408	7.7815		-0.698067	-0.558329	0
2014-08-24 05:50:00	7.09786	6.53105	7.94683		-0.535116	-0.391357	0.165329		6.93253	6.36573	7.7815		-0.700444	-0.556686	0
2014-08-24 05:55:00	7.09557	6.53215	7.94532		-0.537409	-0.390265	0.163816		6.93175	6.36833	7.7815		-0.701225	-0.554081	0
2014-08-24 06:00:00	7.09328	6.53125	7.9458		-0.539696	-0.391166	0.1643		6.92898	6.36695	7.7815		-0.703996	-0.555466	0
2014-08-24 06:05:00	7.09024	6.52681	7.94272		-0.542732	-0.395597	0.16122		6.92902	6.36559	7.7815		-0.703952	-0.556817	0
2014-08-24 06:10:00	7.08601	6.52713	7.94233		-0.546966	-0.395285	0.160826		6.92518	6.3663	7.7815		-0.707792	-0.556111	0
2014-08-24 06:15:00	7.08347	6.51994	7.93992		-0.549508	-0.402468	0.158421		6.92505	6.36152	7.7815		-0.707929	-0.560889	0
2014-08-24 06:20:00	7.07951	6.51682	7.93932		-0.553463	-0.405587	0.157825		6.92169	6.359	7.7815		-0.711288	-0.563412	0
2014-08-24 06:25:00	7.07672	6.51883	7.93659		-0.556259	-0.403586	0.155085		6.92163	6.36374	7.7815		-0.711344	-0.558671	0
2014-08-24 06:30:00	7.07375	6.51765	7.93573		-0.559229	-0.404766	0.154229		6.91952	6.36342	7.7815		-0.713458	-0.558995	0
2014-08-24 06:35:00	7.07071	6.51731	7.93407		-0.562268	-0.405099	0.15257		6.91814	6.36474	7.7815		-0.714837	-0.557668	0
2014-08-24 06:40:00	7.06795	6.51956	7.9323		-0.565025	-0.402851	0.150801		6.91715	6.36876	7.7815		-0.715826	-0.553653	0
2014-08-24 06:45:00	7.06695	6.52053	7.93027		-0.566025	-0.401878	0.148769		6.91818	6.37176	7.7815		-0.714794	-0.550647	0
2014-08-24 06:50:00	7.06323	6.52272	7.9289		-0.569742	-0.399687	0.147401		6.91583	6.37532	7.7815		-0.717143	-0.547088	0
2014-08-24 06:55:00	7.06299	6.5248	7.92786		-0.569991	-0.397616	0.146364		6.91662	6.37843	7.7815		-0.716355	-0.54398	0
2014-08-24 07:00:00	7.06058	6.51886	7.92884		-0.572401	-0.403547	0.14734		6.91324	6.37152	7.7815		-0.719741	-0.550887	0
2014-08-24 07:05:00	7.06129	6.51085	7.92572		-0.57169	-0.411561	0.144221		6.91706	6.36663	7.7815		-0.715912	-0.555783	0
2014-08-24 07:10:00	7.06008	6.51011	7.9252		-0.572899	-0.412305	0.143704		6.91637	6.3664	7.7815		-0.716603	-0.556009	0
2014-08-24 07:15:00	7.05724	6.51389	7.92206		-0.575734	-0.408519	0.140558		6.91668	6.37333	7.7815		-0.716291	-0.549077	0
2014-08-24 07:20:00	7.05622	6.51327	7.91346		-0.57676	-0.409145	0.131959		6.92426	6.38131	7.7815		-0.708719	-0.541103	0
2014-08-24 07:25:00	7.05717	6.51824	7.91377		-0.575804	-0.404176	0.132271		6.9249	6.38596	7.7815		-0.708075	-0.536447	0
2014-08-24 07:30:00	7.05465	6.5215	7.91561		-0.578327	-0.400913	0.134108		6.92054	6.38739	7.7815		-0.712435	-0.535021	0
2014-08-24 07:35:00	7.05341	6.52172	7.91839		-0.579566	-0.400691	0.13689		6.91652	6.38483	7.7815		-0.716456	-0.53758	0
2014-08-24 07:40:00	7.05029	6.5251	7.91982		-0.582689	-0.397316	0.138321		6.91197	6.38678	7.7815		-0.72101	-0.535636	0
2014-08-24 07:45:00	7.04859	6.52561	7.91455		-0.584387	-0.3968	0.133046		6.91554	6.39257	7.7815		-0.717434	-0.529846	0
2014-08-24 07:50:00	7.04769	6.52772	7.89947		-0.585281	-0.394688	0.117966		6.92973	6.40976	7.7815		-0.703247	-0.512653	0
2014-08-24 07:55:00	7.04784	6.52784	7.8927		-0.58514	-0.394574	0.1112		6.93664	6.41664	7.7815		-0.69634	-0.505774	0
2014-08-24 08:00:00	7.04656	6.52813	7.88996		-0.586413	-0.394278	0.108464		6.9381	6.41967	7.7815		-0.694877	-0.502741	0
2014-08-24 08:05:00	7.04556	6.5295	7.88546		-0.587415	-0.392907	0.10396		6.9416	6.42554	7.7815		-0.691376	-0.496868	0
2014-08-24 08:10:00	7.04467	6.52517	7.88627		-0.588302	-0.397245	0.104771		6.9399	6.4204	7.7815		-0.693073	-0.502016	0
2014-08-24 08:15:00	7.04528	6.52383	7.88777		-0.587695	-0.398585	0.106272		6.93901	6.41755	7.7815		-0.693967	-0.504857	0
2014-08-24 08:20:00	7.04482	6.52302	7.88498		-0.588157	-0.399394	0.103483		6.94134	6.41954	7.7815		-0.691639	-0.502876	0
2014-08-24 08:25:00	7.04226	6.52647	7.89017		-0.590712	-0.395941	0.108667		6.9336	6.4178	7.7815		-0.699379	-0.504608	0
2014-08-24 08:30:00	7.04365	6.52498	7.89216		-0.58933	-0.397429	0.110658		6.93299	6.41432	7.7815		-0.699988	-0.508087	0
2014-08-24 08:35:00	7.0429	6.52524	7.89181		-0.590079	-0.397167	0.11031		6.93259	6.41493	7.7815		-0.700388	-0.507477	0
2014-08-24 08:40:00	7.04318	6.52554	7.89351		-0.589796	-0.396874	0.11201		6.93117	6.41353	7.7815		-0.701806	-0.508884	0
2014-08-24 08:45:00	7.04258	6.5285	7.89126		-0.590399	-0.393907	0.109761		6.93282	6.41874	7.7815		-0.70016	-0.503668	0
2014-08-24 08:50:00	7.04311	6.52906	7.89408		-0.589867	-0.393352	0.112584		6.93053	6.41648	7.7815		-0.70245	-0.505936	0
2014-08-24 08:55:00	7.04354	6.52976	7.89432		-0.589438	-0.39265	0.112816		6.93072	6.41695	7.7815		-0.702254	-0.505466	0
2014-08-24 09:00:00	7.04233	6.52984	7.89284		-0.590645	-0.392571	0.111342		6.93099	6.4185	7.7815		-0.701987	-0.503913	0
2014-08-24 09:05:00	7.04492	6.53091	7.89333		-0.588056	-0.391498	0.111832		6.93309	6.41908	7.7815		-0.699888	-0.50333	0
2014-08-24 09:10:00	7.04432	6.53292	7.89189		-0.588656	-0.389496	0.110393		6.93393	6.42252	7.7815		-0.699049	-0.499889	0
2014-08-24 09:15:00	7.04632	6.53672	7.89319		-0.586659	-0.385695	0.11169		6.93463	6.42503	7.7815		-0.698349	-0.497386	0
2014-08-24 09:20:00	7.04798	6.54124	7.891		-0.584998	-0.381175	0.109503		6.93848	6.43173	7.7815		-0.694501	-0.490678	0
2014-08-24 09:25:00	7.05007	6.54208	7.89063		-0.582902	-0.380333	0.109129		6.94095	6.43295	7.7815		-0.69203	-0.489461	0
2014-08-24 09:30:00	7.05111	6.54577	7.88979		-0.58187	-0.376641	0.108289		6.94282	6.43748	7.7815		-0.69016	-0.48493	0
2014-08-24 09:35:00	7.05252	6.54773	7.8895		-0.580452	-0.374681	0.107996		6.94453	6.43974	7.7815		-0.688448	-0.482676	0
2014-08-24 09:40:00	7.05511	6.55342	7.88826		-0.577862	-0.368993	0.10676		6.94835	6.44666	7.7815		-0.684621	-0.475752	0
2014-08-24 09:45:00	7.0571	6.55737	7.88831		-0.575875	-0.36504	0.106814		6.95029	6.45056	7.7815		-0.682689	-0.471855	0
2014-08-24 09:50:00	7.06069	6.55617	7.888		-0.572289	-0.366243	0.106501		6.95419	6.44967	7.7815		-0.67879	-0.472745	0
2014-08-24 09:55:00	7.06206	6.56305	7.88834		-0.570913	-0.359362	0.106844		6.95522	6.45621	7.7815		-0.677757	-0.466205	0
2014-08-24 10:00:00	7.06671	6.56733	7.88633		-0.56627	-0.355078	0.104829		6.96188	6.4625	7.7815		-0.671099	-0.459907	0
2014-08-24 10:05:00	7.06915	6.57113	7.88803		-0.563828	-0.351283	0.106534		6.96261	6.46459	7.7815		-0.670362	-0.457817	0
2014-08-24 10:10:00	7.07254	6.57297	7.88733		-0.560433	-0.34944	0.105827		6.96672	6.46714	7.7815		-0.666259	-0.455267	0
2014-08-24 10:15:00	7.07537	6.57654	7.87956		-0.557603	-0.345876	0.0980554		6.97732	6.47848	7.7815		-0.655658	-0.443932	0
2014-08-24 10:20:00	7.07926	6.58329	7.87251		-0.553712	-0.339121	0.0910076		6.98826	6.49228	7.7815		-0.64472	-0.430129	0
2014-08-24 10:25:00	7.08283	6.58415	7.86486		-0.550142	-0.338263	0.0833578		6.99948	6.50079	7.7815		-0.6335	-0.421621	0
2014-08-24 10:30:00	7.08626	6.58875	7.85912		-0.546714	-0.333659	0.0776221		7.00864	6.51113	7.7815		-0.624336	-0.411281	0
2014-08-24 10:35:00	7.09035	6.58887	7.85631		-0.542628	-0.333542	0.0748126		7.01554	6.51406	7.7815		-0.61744	-0.408355	0
2014-08-24 10:40:00	7.09374	6.59722	7.85543		-0.53924	-0.325193	0.0739278		7.01981	6.52329	7.7815		-0.613168	-0.399121	0
2014-08-24 10:45:00	7.09983	6.59729	7.85395		-0.533145	-0.32512	0.0724528		7.02738	6.52484	7.7815		-0.605598	-0.397573	0
2014-08-24 10:50:00	7.10705	6.60745	7.84747		-0.525926	-0.314957	0.0659662		7.04108	6.54149	7.7815		-0.591892	-0.380923	0
2014-08-24 10:55:00	7.11527	6.61141	7.84379		-0.517702	-0.310998	0.0622924		7.05298	6.54912	7.7815		-0.579995	-0.373291	0
2014-08-24 11:00:00	7.12314	6.61403	7.8361		-0.509837	-0.308381	0.0545986		7.06854	6.55943	7.7815		-0.564435	-0.36298	0
2014-08-24 11:05:00	7.13117	6.62305	7.82674		-0.501808	-0.299364	0.0452352		7.08593	6.57781	7.7815		-0.547043	-0.3446	0
2014-08-24 11:10:00	7.14069	6.62756	7.82854		-0.492285	-0.294855	0.0470372		7.09365	6.58052	7.7815		-0.539322	-0.341892	0
2014-08-24 11:15:00	7.14751	6.63339	7.8205		-0.485465	-0.289019	0.0390031		7.10851	6.59439	7.7815		-0.524468	-0.328022	0
2014-08-24 11:20:00	7.15593	6.63711	7.81864		-0.477049	-0.285298	0.0371407		7.11879	6.59997	7.7815		-0.514189	-0.322439	0
2014-08-24 11:25:00	7.16475	6.64242	7.81858		-0.468228	-0.279989	0.0370821		7.12767	6.60534	7.7815		-0.50531	-0.317071	0
2014-08-24 11:30:00	7.17471	6.65282	7.82113		-0.458265	-0.26959	0.0396314		7.13508	6.61319	7.7815		-0.497896	-0.309221	0
2014-08-24 11:35:00	7.1825	6.6586	7.81606		-0.450478	-0.26381	0.0345612		7.14794	6.62404	7.7815		-0.485039	-0.298371	0
2014-08-24 11:40:00	7.19198	6.66331	7.86369		-0.440996	-0.259105	0.082189		7.10979	6.58112	7.7815		-0.523185	-0.341294	0
2014-08-24 11:45:00	7.20054	6.66919			-0.432436	-0.253224
2014-08-24 11:50:00	7.21255	6.67577			-0.420429	-0.246638
2014-08-24 11:55:00	7.21998	6.68179	7.82942		-0.412999	-0.240618	0.0479186		7.17206	6.63387	7.7815		-0.460918	-0.288537	0
2014-08-24 12:00:00	7.22905	6.68644	7.83028		-0.403924	-0.23597	0.0487771		7.18027	6.63766	7.7815		-0.452701	-0.284747	0
2014-08-24 12:05:00	7.23711	6.69408	7.82716		-0.395862	-0.228332	0.0456646		7.19145	6.64842	7.7815		-0.441526	-0.273996	0
2014-08-24 12:10:00	7.2497	6.70652	7.82945		-0.383278	-0.215895	0.0479479		7.20175	6.65857	7.7815		-0.431226	-0.263843	0
2014-08-24 12:15:00	7.25427	6.70685	7.83113		-0.378704	-0.215565	0.0496322		7.20464	6.65721	7.7815		-0.428337	-0.265198	0
2014-08-24 12:20:00	7.26336	6.71655	7.82993		-0.369616	-0.205862	0.0484324		7.21493	6.66812	7.7815		-0.418048	-0.254294	0
2014-08-24 12:25:00	7.27268	6.72561	7.8301		-0.360299	-0.196799	0.0486047		7.22407	6.67701	7.7815		-0.408904	-0.245404	0
2014-08-24 12:30:00	7.28096	6.7314	7.8309		-0.35202	-0.191008	0.0494046		7.23155	6.682	7.7815		-0.401425	-0.240413	0
2014-08-24 12:35:00	7.29001	6.73928	7.83002		-0.342968	-0.183136	0.0485234		7.24148	6.69075	7.7815		-0.391492	-0.23166	0
2014-08-24 12:40:00	7.29796	6.74535	7.83424		-0.335017	-0.177067	0.0527398		7.24522	6.69261	7.7815		-0.387756	-0.229806	0
2014-08-24 12:45:00	7.30766	6.75002	7.83053		-0.325315	-0.172387	0.0490339		7.25863	6.70099	7.7815		-0.374349	-0.221421	0
2014-08-24 12:50:00	7.3166	6.75824	7.84023		-0.316372	-0.164171	0.0587339		7.25787	6.69951	7.7815		-0.375106	-0.222905	0
2014-08-24 12:55:00	7.32679	6.76611	7.83384		-0.306188	-0.156302	0.0523433		7.27445	6.71377	7.7815		-0.358531	-0.208645	0
2014-08-24 13:00:00	7.33638	6.77081	7.83676		-0.296596	-0.151602	0.0552582		7.28112	6.71555	7.7815		-0.351854	-0.20686	0
2014-08-24 13:05:00	7.34325	6.77827	7.83699		-0.289723	-0.144142	0.0554856		7.28777	6.72278	7.7815		-0.345209	-0.199628	0
2014-08-24 13:10:00	7.3539	6.78208	7.84041		-0.279078	-0.140327	0.058906		7.29499	6.72318	7.7815		-0.337984	-0.199233	0
2014-08-24 13:15:00	7.36186	6.79186	7.83924		-0.271117	-0.130555	0.0577368		7.30412	6.73412	7.7815		-0.328853	-0.188292	0
2014-08-24 13:20:00	7.37116	6.79556	7.83707		-0.261817	-0.126856	0.0555701		7.31559	6.73999	7.7815		-0.317387	-0.182426	0
2014-08-24 13:25:00	7.37839	6.80447	7.84849		-0.254582	-0.117937	0.0669947		7.3114	6.73748	7.7815		-0.321577	-0.184932	0
2014-08-24 13:30:00	7.3876	6.81374	7.84306		-0.245374	-0.108674	0.0615555		7.32605	6.75218	7.7815		-0.30693	-0.170229	0
2014-08-24 13:35:00	7.39277	6.82003	7.84149		-0.240209	-0.102384	0.0599874		7.33278	6.76004	7.7815		-0.300196	-0.162372	0
2014-08-24 13:40:00	7.40225	6.82526	7.8451		-0.230722	-0.0971486	0.0636038		7.33865	6.76166	7.7815		-0.294325	-0.160752	0
2014-08-24 13:45:00	7.40905	6.82887	7.84214		-0.223927	-0.0935371	0.0606432		7.34841	6.76823	7.7815		-0.28457	-0.15418	0
2014-08-24 13:50:00	7.4168	6.83551	7.84595		-0.216175	-0.0869013	0.0644541		7.35235	6.77106	7.7815		-0.280629	-0.151355	0
2014-08-24 13:55:00	7.42478	6.84631	7.84422		-0.208193	-0.0761013	0.0627209		7.36206	6.78359	7.7815		-0.270914	-0.138822	0
2014-08-24 14:00:00	7.43212	6.85501	7.84585		-0.200854	-0.0674025	0.064347		7.36777	6.79066	7.7815		-0.265201	-0.131749	0
2014-08-24 14:05:00	7.44034	6.85864	7.84559		-0.192633	-0.0637718	0.0640906		7.37625	6.79455	7.7815		-0.256723	-0.127862	0
2014-08-24 14:10:00	7.44662	6.8652	7.84977		-0.186352	-0.057209	0.0682728		7.37835	6.79693	7.7815		-0.254625	-0.125482	0
2014-08-24 14:15:00	7.45509	6.86693	7.84593		-0.177883	-0.055484	0.0644313		7.39066	6.8025	7.7815		-0.242314	-0.119915	0
2014-08-24 14:20:00	7.4611	6.87198	7.84787		-0.17188	-0.0504317	0.0663653		7.39473	6.80561	7.7815		-0.238245	-0.116797	0
2014-08-24 14:25:00	7.46849	6.87908	7.84989		-0.164488	-0.043335	0.0683863		7.4001	6.81069	7.7815		-0.232875	-0.111721	0
2014-08-24 14:30:00	7.4751	6.88276	7.8502		-0.157875	-0.039653	0.0686977		7.4064	6.81406	7.7815		-0.226573	-0.108351	0
2014-08-24 14:35:00	7.48155	6.88376	7.85165		-0.151426	-0.0386507	0.0701507		7.4114	6.81361	7.7815		-0.221577	-0.108801	0
2014-08-24 14:40:00	7.48846	6.89202	7.84966		-0.144521	-0.0303956	0.068156		7.4203	6.82386	7.7815		-0.212677	-0.0985516	0
2014-08-24 14:45:00	7.49686	6.8947	7.84855		-0.136116	-0.0277156	0.0670498		7.42981	6.82765	7.7815		-0.203166	-0.0947655	0
2014-08-24 14:50:00	7.50473	6.90151	7.84837		-0.128244	-0.0208987	0.0668746		7.43786	6.83464	7.7815		-0.195119	-0.0877734	0
2014-08-24 14:55:00	7.50878	6.90237	7.85008		-0.124201	-0.0200451	0.0685842		7.44019	6.83378	7.7815		-0.192785	-0.0886293	0
2014-08-24 15:00:00	7.51588	6.90771	7.85173		-0.1171	-0.0146992	0.0702317		7.44564	6.83748	7.7815		-0.187332	-0.0849309	0
2014-08-24 15:05:00	7.52319	6.90971	7.85159		-0.109782	-0.0127037	0.0700923		7.4531	6.83962	7.7815		-0.179874	-0.082796	0
2014-08-24 15:10:00	7.53034	6.9111	7.85745		-0.102633	-0.0113135	0.0759501		7.45439	6.83515	7.7815		-0.178583	-0.0872636	0
2014-08-24 15:15:00	7.53591	6.91726	7.85447		-0.097068	-0.00515382	0.072965		7.46294	6.84429	7.7815		-0.170033	-0.0781188	0
2014-08-24 15:20:00	7.54278	6.92174	7.85611		-0.0901971	-0.000675509	0.0746117		7.46817	6.84712	7.7815		-0.164809	-0.0752872	0
2014-08-24 15:25:00	7.55127	6.92426	7.85739		-0.0817058	0.00184615	0.0758886		7.47538	6.84837	7.7815		-0.157594	-0.0740424	0
2014-08-24 15:30:00	7.55838	6.93058	7.86009		-0.074593	0.00816993	0.0785875		7.4798	6.85199	7.7815		-0.153181	-0.0704176	0
2014-08-24 15:35:00	7.5633	6.93672	7.85759		-0.0696724	0.0143097	0.0760862		7.48722	6.86064	7.7815		-0.145759	-0.0617765	0
2014-08-24 15:40:00	7.5703	6.93991	7.85787		-0.0626748	0.0175018	0.0763746		7.49393	6.86354	7.7815		-0.139049	-0.0588729	0
2014-08-24 15:45:00	7.57599	6.9449	7.86133		-0.0569872	0.0224901	0.0798346		7.49615	6.86507	7.7815		-0.136822	-0.0573445	0
2014-08-24 15:50:00	7.58317	6.94611	7.86247		-0.0498064	0.0236993	0.0809746		7.5022	6.86514	7.7815		-0.130781	-0.0572753	0
2014-08-24 15:55:00	7.58771	6.94929	7.85969		-0.0452647	0.0268808	0.078189		7.50952	6.8711	7.7815		-0.123454	-0.0513083	0
2014-08-24 16:00:00	7.59228	6.95386	7.86026		-0.0406937	0.0314453	0.0787592		7.51352	6.8751	7.7815		-0.119453	-0.0473139	0
2014-08-24 16:05:00	7.59896	6.95389	7.86287		-0.0340206	0.031479	0.081373		7.51758	6.87252	7.7815		-0.115394	-0.049894	0
2014-08-24 16:10:00	7.60355	6.95778	7.86429		-0.0294274	0.035372	0.0827912		7.52076	6.87499	7.7815		-0.112219	-0.0474192	0
2014-08-24 16:15:00	7.60814	6.95966	7.86409		-0.0248366	0.0372451	0.0825905		7.52555	6.87707	7.7815		-0.107427	-0.0453454	0
2014-08-24 16:20:00	7.61299	6.95912	7.86465		-0.019989	0.0367105	0.0831538		7.52983	6.87597	7.7815		-0.103143	-0.0464433	0
2014-08-24 16:25:00	7.61641	6.96566	7.86571		-0.0165651	0.0432506	0.084206		7.5322	6.88146	7.7815		-0.100771	-0.0409553	0
2014-08-24 16:30:00	7.62086	6.96548	7.86462		-0.0121139	0.0430713	0.0831247		7.53774	6.88236	7.7815		-0.0952386	-0.0400534	0
2014-08-24 16:35:00	7.62476	6.96786	7.8667		-0.00821746	0.0454434	0.0851997		7.53956	6.88266	7.7815		-0.0934172	-0.0397563	0
2014-08-24 16:40:00	7.6275	6.97247	7.86704		-0.0054728	0.0500589	0.0855396		7.54196	6.88693	7.7815		-0.0910124	-0.0354807	0
2014-08-24 16:45:00	7.6314	6.97317	7.86755		-0.00157928	0.0507607	0.0860477		7.54535	6.88712	7.7815		-0.087627	-0.035287	0
2014-08-24 16:50:00	7.63513	6.97233	7.86965		0.00215533	0.049917	0.0881479		7.54698	6.88418	7.7815		-0.0859925	-0.0382309	0
2014-08-24 16:55:00	7.63857	6.97282	7.8701		0.0055916	0.0504098	0.0886008		7.54997	6.88422	7.7815		-0.0830093	-0.038191	0
2014-08-24 17:00:00	7.64108	6.9724	7.8722		0.0081016	0.0499842	0.0906971		7.55038	6.8817	7.7815		-0.0825955	-0.0407129	0
2014-08-24 17:05:00	7.64371	6.97367	7.87375		0.010733	0.0512572	0.0922527		7.55146	6.88142	7.7815		-0.0815197	-0.0409955	0
2014-08-24 17:10:00	7.6457	6.97215	7.87364		0.0127252	0.0497415	0.0921396		7.55356	6.88001	7.7815		-0.0794143	-0.042398	0
2014-08-24 17:15:00	7.64811	6.97247	7.87482		0.0151321	0.0500589	0.0933231		7.55479	6.87915	7.7815		-0.078191	-0.0432642	0
2014-08-24 17:20:00	7.65102	6.97148	7.87791		0.0180473	0.0490695	0.0964137		7.55461	6.87507	7.7815		-0.0783664	-0.0473442	0
2014-08-24 17:25:00	7.65311	6.97349	7.87757		0.0201389	0.0510818	0.0960743		7.55704	6.87742	7.7815		-0.0759354	-0.0449925	0
2014-08-24 17:30:00	7.65334	6.9706	7.88097		0.020362	0.0481883	0.0994675		7.55387	6.87113	7.7815		-0.0791055	-0.0512792	0
2014-08-24 17:35:00	7.65738	6.96809	7.88331		0.0244009	0.0456824	0.101813		7.55556	6.86628	7.7815		-0.0774119	-0.0561304	0
2014-08-24 17:40:00	7.65808	6.96379	7.8847		0.0251046	0.041375	0.103198		7.55488	6.86059	7.7815		-0.0780937	-0.0618233	0
2014-08-24 17:45:00	7.65917	6.95916	7.88396		0.0261984	0.0367516	0.102462		7.55671	6.8567	7.7815		-0.0762636	-0.0657104	0
2014-08-24 17:50:00	7.66023	6.95793	7.88529		0.0272503	0.0355141	0.103793		7.55643	6.85413	7.7815		-0.0765422	-0.0682784	0
2014-08-24 17:55:00	7.66192	6.95669	7.88558		0.0289463	0.0342802	0.104083		7.55784	6.85261	7.7815		-0.0751368	-0.069803	0
2014-08-24 18:00:00	7.66164	6.95496	7.88786		0.0286642	0.0325449	0.106363		7.55528	6.84859	7.7815		-0.0776983	-0.0738176	0
2014-08-24 18:05:00	7.66215	6.95054	7.88848		0.0291692	0.0281269	0.106982		7.55516	6.84356	7.7815		-0.0778131	-0.0788554	0
2014-08-24 18:10:00	7.66263	6.94671	7.88858		0.0296566	0.0242945	0.107079		7.55555	6.83963	7.7815		-0.0774225	-0.0827846	0
2014-08-24 18:15:00	7.66286	6.94342	7.85051		0.0298795	0.0210111	0.0690123		7.59384	6.87441	7.7815		-0.0391328	-0.0480013	0
2014-08-24 18:20:00	7.66292	6.9403	7.85089		0.0299422	0.0178876	0.0693853		7.59353	6.87091	7.7815		-0.0394431	-0.0514977	0
2014-08-24 18:25:00	7.66378	6.93463	7.85171		0.0308056	0.0122148	0.0702058		7.59358	6.86442	7.7815		-0.0394002	-0.057991	0
2014-08-24 18:30:00	7.66225	6.93016	7.85407		0.0292701	0.00774622	0.0725663		7.58968	6.85759	7.7815		-0.0432961	-0.0648201	0
2014-08-24 18:35:00	7.66266	6.93079	7.85592		0.0296845	0.0083799	0.0744172		7.58824	6.85637	7.7815		-0.0447327	-0.0660373	0
2014-08-24 18:40:00	7.6626	6.93136	7.85631		0.0296218	0.00894605	0.0748126		7.58779	6.85655	7.7815		-0.0451908	-0.0658666	0
2014-08-24 18:45:00	7.66087	6.92866	7.8546		0.0278911	0.00624998	0.0731044		7.58776	6.85556	7.7815		-0.0452133	-0.0668544	0
2014-08-24 18:50:00	7.66026	6.92628	7.855		0.0272817	0.00387201	0.0734999		7.58676	6.85278	7.7815		-0.0462182	-0.0696279	0
2014-08-24 18:55:00	7.65872	6.92579	7.85389		0.0257456	0.00337684	0.0723945		7.58633	6.85339	7.7815		-0.0466489	-0.0690176	0
2014-08-24 19:00:00	7.65991	6.92653	7.85293		0.0269334	0.00411959	0.0714315		7.58848	6.8551	7.7815		-0.0444981	-0.0673119	0
2014-08-24 19:05:00	7.65776	6.92635	7.85242		0.0247841	0.00393953	0.0709192		7.58684	6.85543	7.7815		-0.0461351	-0.0669797	0
2014-08-24 19:10:00	7.65828	6.92692	7.85333		0.0252997	0.00450969	0.0718271		7.58645	6.85509	7.7815		-0.0465274	-0.0673174	0
2014-08-24 19:15:00	7.65719	6.92458	7.85199		0.0242093	0.00216882	0.0704912		7.58669	6.85409	7.7815		-0.0462819	-0.0683224	0
2014-08-24 19:20:00	7.65597	6.92422	7.85293		0.0229898	0.00181238	0.0714315		7.58453	6.85279	7.7815		-0.0484418	-0.0696191	0
2014-08-24 19:25:00	7.65581	6.92443	7.85321		0.0228295	0.00202249	0.0717104		7.5841	6.85272	7.7815		-0.0488809	-0.0696879	0
2014-08-24 19:30:00	7.65407	6.92142	7.85221		0.0210974	-0.000994516	0.0707149		7.58336	6.8507	7.7815		-0.0496175	-0.0717094	0
2014-08-24 19:35:00	7.6536	6.92085	7.85318		0.0206199	-0.00156125	0.0716844		7.58191	6.84917	7.7815		-0.0510645	-0.0732457	0
2014-08-24 19:40:00	7.65112	6.91892	7.85395		0.0181484	-0.00348688	0.0724528		7.57867	6.84647	7.7815		-0.0543044	-0.0759397	0
2014-08-24 19:45:00	7.65131	6.91648	7.85197		0.0183366	-0.00593483	0.0704652		7.58085	6.84601	7.7815		-0.0521286	-0.0764001	0
2014-08-24 19:50:00	7.64895	6.91629	7.8521		0.0159691	-0.00612258	0.0706014		7.57834	6.84569	7.7815		-0.0546324	-0.076724	0
2014-08-24 19:55:00	7.64837	6.90917	7.85324		0.0153901	-0.0132373	0.0717395		7.57663	6.83743	7.7815		-0.0563494	-0.0849768	0
2014-08-24 20:00:00	7.64558	6.90579	7.85264		0.0126031	-0.0166237	0.0711429		7.57444	6.83465	7.7815		-0.0585398	-0.0877666	0
2014-08-24 20:05:00	7.64365	6.90633	7.85463		0.0106702	-0.0160861	0.0731336		7.57051	6.83319	7.7815		-0.0624634	-0.0892197	0
2014-08-24 20:10:00	7.64259	6.90389	7.85401		0.00960935	-0.0185184	0.0725079		7.57008	6.83139	7.7815		-0.0628986	-0.0910264	0
2014-08-24 20:15:00	7.64066	6.90301	7.85392		0.00768273	-0.0194058	0.0724236		7.56824	6.83058	7.7815		-0.0647409	-0.0918294	0
2014-08-24 20:20:00	7.6386	6.90076	7.8527		0.00562302	-0.0216509	0.0711981		7.5674	6.82956	7.7815		-0.065575	-0.092849	0
2014-08-24 20:25:00	7.63661	6.89794	7.85318		0.00363616	-0.0244684	0.0716844		7.56493	6.82626	7.7815		-0.0680483	-0.0961528	0
2014-08-24 20:30:00	7.63455	6.89684	7.8535		0.00157551	-0.0255745	0.0719989		7.56255	6.82484	7.7815		-0.0704234	-0.0975734	0
2014-08-24 20:35:00	7.63282	6.89912	7.85281		-0.000160711	-0.0232946	0.0713148		7.5615	6.8278	7.7815		-0.0714755	-0.0946094	0
2014-08-24 20:40:00	7.6303	6.89708	7.8531		-0.00267656	-0.0253299	0.0716001		7.5587	6.82548	7.7815		-0.0742767	-0.0969301	0
2014-08-24 20:45:00	7.62866	6.89516	7.85392		-0.00431225	-0.0272565	0.0724236		7.55624	6.82273	7.7815		-0.0767359	-0.0996802	0
2014-08-24 20:50:00	7.62212	6.88959	7.8541		-0.0108545	-0.0328202	0.0725955		7.54953	6.817	7.7815		-0.08345	-0.105416	0
2014-08-24 20:55:00	7.62102	6.88648	7.85483		-0.0119565	-0.0359347	0.0733313		7.54769	6.81315	7.7815		-0.0852878	-0.109266	0
2014-08-24 21:00:00	7.61586	6.88311	7.85458		-0.0171182	-0.0392988	0.0730785		7.54278	6.81003	7.7815		-0.0901966	-0.112377	0
2014-08-24 21:05:00	7.61209	6.88086	7.85441		-0.020889	-0.0415485	0.0729067		7.53918	6.80796	7.7815		-0.0937956	-0.114455	0
2014-08-24 21:10:00	7.60859	6.87392	7.85412		-0.0243811	-0.048493	0.0726214		7.53597	6.8013	7.7815		-0.0970025	-0.121114	0
2014-08-24 21:15:00	7.603	6.877	7.85447		-0.0299742	-0.045416	0.072965		7.53004	6.80403	7.7815		-0.102939	-0.118381	0
2014-08-24 21:20:00	7.59841	6.8746	7.85279		-0.0345677	-0.0478142	0.0712889		7.52712	6.80331	7.7815		-0.105857	-0.119103	0
2014-08-24 21:25:00	7.59374	6.85946	7.8556		-0.0392373	-0.0629484	0.0740996		7.51964	6.78536	7.7815		-0.113337	-0.137048	0
2014-08-24 21:30:00	7.58898	6.84803	7.86199		-0.0440006	-0.0743768	0.0804888		7.50849	6.76755	7.7815		-0.124489	-0.154866	0
2014-08-24 21:35:00	7.58278	6.84541	7.85878		-0.0501929	-0.0770014	0.0772819		7.5055	6.76813	7.7815		-0.127475	-0.154283	0
2014-08-24 21:40:00	7.5768	6.84958	7.85839		-0.056175	-0.0728303	0.0768866		7.49991	6.77269	7.7815		-0.133062	-0.149717	0
2014-08-24 21:45:00	7.57356	6.84872	7.85509		-0.0594208	-0.0736886	0.0735874		7.49997	6.77514	7.7815		-0.133008	-0.147276	0
2014-08-24 21:50:00	7.5675	6.84545	7.85384		-0.0654725	-0.0769636	0.0723393		7.49516	6.77311	7.7815		-0.137812	-0.149303	0
2014-08-24 21:55:00	7.56347	6.84343	7.85395		-0.0695104	-0.0789799	0.0724528		7.49101	6.77098	7.7815		-0.141963	-0.151433	0
2014-08-24 22:00:00	7.55688	6.84167	7.85401		-0.0760941	-0.080743	0.0725079		7.48437	6.76916	7.7815		-0.148602	-0.153251	0
2014-08-24 22:05:00	7.5515	6.83579	7.85497		-0.0814766	-0.0866212	0.073474		7.47803	6.76232	7.7815		-0.154951	-0.160095	0
2014-08-24 22:10:00	7.54621	6.83442	7.85392		-0.0867707	-0.0879881	0.0724236		7.47378	6.762	7.7815		-0.159194	-0.160412	0
2014-08-24 22:15:00	7.5402	6.83039	7.85316		-0.092781	-0.0920255	0.0716585		7.46854	6.75873	7.7815		-0.164439	-0.163684	0
2014-08-24 22:20:00	7.53437	6.8231	7.85276		-0.0986046	-0.099313	0.0712597		7.46311	6.75184	7.7815		-0.169864	-0.170573	0
2014-08-24 22:25:00	7.52949	6.81927	7.85253		-0.103485	-0.103139	0.0710295		7.45846	6.74824	7.7815		-0.174514	-0.174168	0
2014-08-24 22:30:00	7.52444	6.81761	7.85296		-0.108534	-0.104804	0.0714575		7.45298	6.74615	7.7815		-0.179991	-0.176261	0
2014-08-24 22:35:00	7.51804	6.81414	7.85197		-0.114937	-0.108272	0.0704652		7.44757	6.74367	7.7815		-0.185403	-0.178737	0
2014-08-24 22:40:00	7.51256	6.81219	7.85321		-0.120418	-0.110222	0.0717104		7.44085	6.74048	7.7815		-0.192128	-0.181933	0
2014-08-24 22:45:00	7.50683	6.80838	7.85233		-0.126142	-0.11403	0.0708349		7.436	6.73755	7.7815		-0.196977	-0.184864	0
2014-08-24 22:50:00	7.50233	6.80414	7.8525		-0.130647	-0.118268	0.0710035		7.43133	6.73314	7.7815		-0.201651	-0.189271	0
2014-08-24 22:55:00	7.49735	6.80136	7.8521		-0.135623	-0.121052	0.0706014		7.42675	6.73076	7.7815		-0.206225	-0.191654	0
2014-08-24 23:00:00	7.49146	6.79741	7.85233		-0.141521	-0.125005	0.0708349		7.42062	6.72657	7.7815		-0.212356	-0.195839	0
2014-08-24 23:05:00	7.48406	6.79218	7.85236		-0.148914	-0.130228	0.0708608		7.4132	6.72132	7.7815		-0.219775	-0.201089	0
2014-08-24 23:10:00	7.48092	6.79095	7.85219		-0.152052	-0.131461	0.0706857		7.41024	6.72027	7.7815		-0.222738	-0.202146	0
2014-08-24 23:15:00	7.47521	6.78786	7.8527		-0.157768	-0.13455	0.0711981		7.40401	6.71666	7.7815		-0.228966	-0.205748	0
2014-08-24 23:20:00	7.46859	6.78685	7.85327		-0.164389	-0.135565	0.071772		7.39682	6.71507	7.7815		-0.236161	-0.207337	0
2014-08-24 23:25:00	7.46286	6.7814	7.84394		-0.17012	-0.141016	0.0624353		7.40042	6.71896	7.7815		-0.232556	-0.203451	0
2014-08-24 23:30:00	7.45924	6.77518	7.84328		-0.173732	-0.147231	0.0617828		7.39746	6.7134	7.7815		-0.235515	-0.209014	0
2014-08-24 23:35:00	7.45131	6.77212	7.84348		-0.181665	-0.150291	0.0619808		7.38933	6.71014	7.7815		-0.243646	-0.212271	0
2014-08-24 23:40:00	7.44723	6.7699	7.84334		-0.185749	-0.152516	0.061838		7.38539	6.70806	7.7815		-0.247587	-0.214354	0
2014-08-24 23:45:00	7.44227	6.76429	7.84217		-0.190705	-0.158121	0.0606725		7.3816	6.70362	7.7815		-0.251378	-0.218793	0
2014-08-24 23:50:00	7.43582	6.75177	7.8502		-0.19716	-0.170638	0.0686977		7.36712	6.68308	7.7815		-0.265858	-0.239336	0
2014-08-24 23:55:00	7.43049	6.74385	7.84698		-0.202491	-0.178565	0.0654827		7.365	6.67836	7.7815		-0.267974	-0.244047	0
2014-08-25	7.42512	6.73514	7.84704		-0.207857	-0.187274	0.0655411		7.35958	6.6696	7.7815		-0.273398	-0.252815	0
2014-08-25 00:05:00	7.42128	6.73213	7.84491		-0.211695	-0.190277	0.0634058		7.35788	6.66873	7.7815		-0.2751	-0.253683	0
2014-08-25 00:10:00	7.4164	6.7218	7.84992		-0.216576	-0.200609	0.0684155		7.34798	6.65339	7.7815		-0.284991	-0.269025	0
2014-08-25 00:15:00	7.41176	6.71692	7.84994		-0.221219	-0.205494	0.0684415		7.34332	6.64848	7.7815		-0.289661	-0.273935	0
2014-08-25 00:20:00	7.40483	6.70762	7.85543		-0.228148	-0.214791	0.0739278		7.3309	6.63369	7.7815		-0.302076	-0.288718	0
2014-08-25 00:25:00	7.39947	6.70218	7.85694		-0.233504	-0.220235	0.0754381		7.32403	6.62674	7.7815		-0.308942	-0.295673	0
2014-08-25 00:30:00	7.39652	6.70027	7.85395		-0.236452	-0.222146	0.0724528		7.32407	6.62781	7.7815		-0.308905	-0.294599	0
2014-08-25 00:35:00	7.39011	6.70545	7.85017		-0.242861	-0.216962	0.0686718		7.32144	6.63678	7.7815		-0.311533	-0.285634	0
2014-08-25 00:40:00	7.38535	6.70843	7.84619		-0.247626	-0.213981	0.064691		7.32066	6.64374	7.7815		-0.312317	-0.278672	0
2014-08-25 00:45:00	7.37924	6.71034	7.84493		-0.253741	-0.212072	0.0634285		7.31581	6.64691	7.7815		-0.317169	-0.2755	0
2014-08-25 00:50:00	7.37547	6.70729	7.84368		-0.257505	-0.215124	0.0621788		7.31329	6.64511	7.7815		-0.319683	-0.277303	0
2014-08-25 00:55:00	7.36823	6.70199	7.84217		-0.264745	-0.220419	0.0606725		7.30756	6.64132	7.7815		-0.325418	-0.281091	0
2014-08-25 01:00:00	7.36473	6.69511			-0.268247	-0.227306	-7.7815
2014-08-25 01:05:00	7.35778	6.68467			-0.275197	-0.237738
2014-08-25 01:10:00	7.3541	6.67633			-0.278876	-0.246084
2014-08-25 01:15:00	7.34735	6.67315			-0.285629	-0.249263
2014-08-25 01:20:00	7.34261	6.66853			-0.290365	-0.253886
2014-08-25 01:25:00	7.33581	6.66301	7.89537		-0.297166	-0.259398	0.113868		7.22194	6.54915	7.7815		-0.411034	-0.373265	0
2014-08-25 01:30:00	7.33076	6.66305	7.89229		-0.302216	-0.259363	0.11079		7.21997	6.55226	7.7815		-0.413006	-0.370153	0
2014-08-25 01:35:00	7.326	6.65923	7.88628		-0.306972	-0.263182	0.104777		7.22123	6.55445	7.7815		-0.411749	-0.367959	0
2014-08-25 01:40:00	7.32099	6.65364	7.88941		-0.311987	-0.268776	0.107912		7.21308	6.54572	7.7815		-0.419899	-0.376688	0
2014-08-25 01:45:00	7.31511	6.64755	7.89472		-0.317867	-0.274859	0.113219		7.20189	6.53433	7.7815		-0.431086	-0.388078	0
2014-08-25 01:50:00	7.30929	6.6513	7.88795		-0.323681	-0.271109	0.10645		7.20285	6.54485	7.7815		-0.430131	-0.377559	0
2014-08-25 01:55:00	7.30531	6.65007			-0.327666	-0.27234
2014-08-25 02:00:00	7.30003	6.64098			-0.332943	-0.281433
2014-08-25 02:05:00	7.29468	6.64299	7.90183		-0.338295	-0.279425	0.120328		7.17435	6.52266	7.7815		-0.458623	-0.399753	0
2014-08-25 02:10:00	7.28905	6.64332	7.89956		-0.343923	-0.279089	0.118056		7.171	6.52527	7.7815		-0.461979	-0.397145	0
2014-08-25 02:15:00	7.28482	6.64778	7.90098		-0.348156	-0.274635	0.119477		7.16534	6.5283	7.7815		-0.467633	-0.394112	0
2014-08-25 02:20:00	7.28037	6.64072	7.90154		-0.352601	-0.281691	0.120038		7.16034	6.52068	7.7815		-0.472639	-0.401729	0
2014-08-25 02:25:00	7.2762	6.636	7.90177		-0.356773	-0.286415	0.120267		7.15594	6.51573	7.7815		-0.47704	-0.406681	0
2014-08-25 02:30:00	7.2707	6.6261	7.90061		-0.362281	-0.296309	0.119107		7.15159	6.507	7.7815		-0.481387	-0.415416	0
2014-08-25 02:35:00	7.26751	6.62912	7.90027		-0.365467	-0.293293	0.118771		7.14874	6.51035	7.7815		-0.484239	-0.412065	0
2014-08-25 02:40:00	7.26319	6.63566	7.86579		-0.369783	-0.286747	0.0842902		7.1789	6.55137	7.7815		-0.454073	-0.371037	0
2014-08-25 02:45:00	7.25904	6.63065	7.86803		-0.373937	-0.291766	0.0865299		7.17251	6.54412	7.7815		-0.460467	-0.378296	0
2014-08-25 02:50:00	7.25303	6.62256	7.87407		-0.379943	-0.299848	0.0925664		7.16047	6.53	7.7815		-0.47251	-0.392414	0
2014-08-25 02:55:00	7.24895	6.6113	7.87525		-0.384029	-0.311107	0.0937531		7.15519	6.51755	7.7815		-0.477782	-0.40486	0
2014-08-25 03:00:00	7.24417	6.6063	7.88114		-0.388805	-0.316115	0.0996355		7.14454	6.50666	7.7815		-0.488441	-0.415751	0
2014-08-25 03:05:00	7.24028	6.60096	7.87915		-0.392698	-0.321456	0.0976547		7.14262	6.5033	7.7815		-0.490352	-0.41911	0
2014-08-25 03:10:00	7.23763	6.60809	7.87904		-0.395343	-0.314325	0.0975449		7.14009	6.51054	7.7815		-0.492888	-0.41187	0
2014-08-25 03:15:00	7.23157	6.61156	7.87738		-0.401407	-0.310851	0.0958771		7.13569	6.51568	7.7815		-0.497285	-0.406728	0
2014-08-25 03:20:00	7.2267	6.61387	7.87709		-0.406273	-0.30854	0.0955926		7.13111	6.51828	7.7815		-0.501866	-0.404132	0
2014-08-25 03:25:00	7.22274	6.61291	7.87808		-0.410239	-0.309504	0.096585		7.12615	6.51632	7.7815		-0.506824	-0.406089	0
2014-08-25 03:30:00	7.21824	6.60675	7.87981		-0.414733	-0.315666	0.0983075		7.11994	6.50844	7.7815		-0.51304	-0.413973	0
2014-08-25 03:35:00	7.21082	6.60226	7.88074		-0.422156	-0.320149	0.0992446		7.11158	6.50302	7.7815		-0.521401	-0.419394	0
2014-08-25 03:40:00	7.20812	6.59321	7.88306		-0.424858	-0.3292	0.101558		7.10656	6.49165	7.7815		-0.526416	-0.430758	0
2014-08-25 03:45:00	7.20199	6.58494	7.8847		-0.430985	-0.337475	0.103198		7.09879	6.48174	7.7815		-0.534184	-0.440673	0
2014-08-25 03:50:00	7.20005	6.57732	7.89142		-0.432924	-0.345091	0.109919		7.09013	6.4674	7.7815		-0.542843	-0.455011	0
2014-08-25 03:55:00	7.1944	6.57245	7.88778		-0.438576	-0.349965	0.106279		7.08812	6.46617	7.7815		-0.544855	-0.456244	0
2014-08-25 04:00:00	7.19041	6.5747	7.88729		-0.442562	-0.347715	0.105794		7.08462	6.4689	7.7815		-0.548357	-0.453509	0
2014-08-25 04:05:00	7.18705	6.56887	7.88851		-0.445927	-0.353538	0.107008		7.08004	6.46187	7.7815		-0.552935	-0.460546	0
2014-08-25 04:10:00	7.18204	6.56452	7.88961		-0.450933	-0.357895	0.108112		7.07393	6.4564	7.7815		-0.559045	-0.466007	0
2014-08-25 04:15:00	7.17895	6.56572	7.89023		-0.454029	-0.356689	0.108735		7.07021	6.45699	7.7815		-0.562764	-0.465424	0
2014-08-25 04:20:00	7.17294	6.56452	7.89077		-0.46004	-0.357895	0.109271		7.06367	6.45525	7.7815		-0.56931	-0.467165	0
2014-08-25 04:25:00	7.16729	6.5585	7.8928		-0.465683	-0.363911	0.111297		7.056	6.4472	7.7815		-0.576979	-0.475208	0
2014-08-25 04:30:00	7.16475	6.55715	7.89443		-0.468228	-0.365262	0.112929		7.05182	6.44422	7.7815		-0.581157	-0.478191	0
2014-08-25 04:35:00	7.1592	6.56001	7.89498		-0.473773	-0.362405	0.113477		7.04573	6.44653	7.7815		-0.58725	-0.475882	0
2014-08-25 04:40:00	7.156	6.55839	7.89601		-0.476979	-0.36402	0.114509		7.04149	6.44388	7.7815		-0.591488	-0.47853	0
2014-08-25 04:45:00	7.15271	6.55436	7.89803		-0.480263	-0.36805	0.116528		7.03618	6.43783	7.7815		-0.596791	-0.484578	0
2014-08-25 04:50:00	7.1488	6.55293	7.90174		-0.484172	-0.369479	0.120238		7.02857	6.43269	7.7815		-0.60441	-0.489717	0
2014-08-25 04:55:00	7.14562	6.54614	7.90769		-0.487356	-0.376267	0.126191		7.01943	6.41995	7.7815		-0.613546	-0.502457	0
2014-08-25 05:00:00	7.14055	6.5425	7.9087		-0.492425	-0.379915	0.127195		7.01336	6.4153	7.7815		-0.61962	-0.507111	0
2014-08-25 05:05:00	7.13817	6.53309	7.91139		-0.494808	-0.38932	0.129889		7.00828	6.4032	7.7815		-0.624697	-0.51921	0
2014-08-25 05:10:00	7.13268	6.53068	7.92057		-0.500298	-0.391736	0.139066		6.99361	6.39161	7.7815		-0.639365	-0.530803	0
2014-08-25 05:15:00	7.13001	6.52969	7.91136		-0.502964	-0.392724	0.129864		7.00015	6.39982	7.7815		-0.632827	-0.522587	0
2014-08-25 05:20:00	7.12735	6.52776	7.90916		-0.505626	-0.394652	0.127655		6.99969	6.4001	7.7815		-0.633281	-0.522308	0
2014-08-25 05:25:00	7.12156	6.5308	7.90493		-0.511418	-0.391611	0.123427		6.99813	6.40737	7.7815		-0.634845	-0.515038	0
2014-08-25 05:30:00	7.11833	6.53298	7.90332		-0.514645	-0.389433	0.12182		6.99651	6.41116	7.7815		-0.636464	-0.511253	0
2014-08-25 05:35:00	7.11556	6.53906	7.9018		-0.517417	-0.383355	0.120296		6.99526	6.41876	7.7815		-0.637713	-0.503651	0
2014-08-25 05:40:00	7.11057	6.53539	7.90013		-0.52241	-0.387018	0.118626		6.99194	6.41677	7.7815		-0.641037	-0.505644	0
2014-08-25 05:45:00	7.10652	6.53287	7.90122		-0.526459	-0.389546	0.119722		6.9868	6.41314	7.7815		-0.646181	-0.509269	0
2014-08-25 05:50:00	7.10525	6.53032	7.89797		-0.527724	-0.392091	0.11647		6.98878	6.41385	7.7815		-0.644194	-0.508561	0
2014-08-25 05:55:00	7.10131	6.52765	7.89728		-0.531664	-0.394758	0.115777		6.98554	6.41188	7.7815		-0.64744	-0.510534	0
2014-08-25 06:00:00	7.098	6.52678	7.89414		-0.534971	-0.395629	0.112639		6.98537	6.41414	7.7815		-0.64761	-0.508267	0
2014-08-25 06:05:00	7.0936	6.5285	7.89169		-0.539381	-0.393907	0.110193		6.9834	6.41831	7.7815		-0.649574	-0.5041	0
2014-08-25 06:10:00	7.09197	6.5285	7.88947		-0.541004	-0.393907	0.107973		6.984	6.42053	7.7815		-0.648977	-0.50188	0
2014-08-25 06:15:00	7.08978	6.52806	7.88846		-0.543191	-0.394352	0.106956		6.98283	6.4211	7.7815		-0.650148	-0.501308	0
2014-08-25 06:20:00	7.08813	6.52684	7.88656		-0.544849	-0.395574	0.105065		6.98306	6.42177	7.7815		-0.649914	-0.500639	0
2014-08-25 06:25:00	7.08523	6.52728	7.88592		-0.547745	-0.395129	0.104419		6.98081	6.42286	7.7815		-0.652164	-0.499548	0
2014-08-25 06:30:00	7.08424	6.51812	7.88487		-0.548732	-0.40429	0.103369		6.98087	6.41475	7.7815		-0.652102	-0.507659	0
2014-08-25 06:35:00	7.08283	6.51638	7.88433		-0.550142	-0.406029	0.10283		6.98	6.41355	7.7815		-0.652972	-0.508859	0
2014-08-25 06:40:00	7.08043	6.51486	7.88518		-0.55255	-0.40755	0.10368		6.97675	6.41118	7.7815		-0.65623	-0.511229	0
2014-08-25 06:45:00	7.07951	6.52016	7.88461		-0.553463	-0.40225	0.103114		6.9764	6.41705	7.7815		-0.656578	-0.505364	0
2014-08-25 06:50:00	7.07944	6.52747	7.88286		-0.553534	-0.394945	0.101361		6.97808	6.42611	7.7815		-0.654895	-0.496306	0
2014-08-25 06:55:00	7.07654	6.52988	7.88162		-0.556433	-0.392536	0.100117		6.97643	6.42976	7.7815		-0.65655	-0.492653	0
2014-08-25 07:00:00	7.07516	6.53022	7.88085		-0.557814	-0.392189	0.0993512		6.97581	6.43087	7.7815		-0.657166	-0.49154	0
2014-08-25 07:05:00	7.07414	6.5322	7.8806		-0.558839	-0.39021	0.0991024		6.97503	6.4331	7.7815		-0.657942	-0.489312	0
2014-08-25 07:10:00	7.07304	6.53396	7.88034		-0.559935	-0.38845	0.0988439		6.9742	6.43512	7.7815		-0.658779	-0.487294	0
2014-08-25 07:15:00	7.07096	6.53438	7.87995		-0.562019	-0.388032	0.0984464		6.97251	6.43593	7.7815		-0.660465	-0.486479	0
2014-08-25 07:20:00	7.07007	6.53487	7.87715		-0.562907	-0.387545	0.0956508		6.97442	6.43922	7.7815		-0.658558	-0.483195	0
2014-08-25 07:25:00	7.0695	6.53547	7.87596		-0.563472	-0.38694	0.0944612		6.97504	6.44101	7.7815		-0.657933	-0.481401	0
2014-08-25 07:30:00	7.06738	6.54072	7.87641		-0.565593	-0.381694	0.0949138		6.97247	6.4458	7.7815		-0.660507	-0.476607	0
2014-08-25 07:35:00	7.06507	6.54185	7.8767		-0.567902	-0.380563	0.0951983		6.96988	6.44665	7.7815		-0.6631	-0.475761	0
2014-08-25 07:40:00	7.06578	6.54272	7.87825		-0.567192	-0.379693	0.0967498		6.96903	6.44597	7.7815		-0.663941	-0.476443	0
2014-08-25 07:45:00	7.06323	6.54539	7.87817		-0.569742	-0.377019	0.096669		6.96657	6.44872	7.7815		-0.666411	-0.473688	0
2014-08-25 07:50:00	7.06231	6.54815	7.87214		-0.570664	-0.374264	0.0906389		6.97167	6.45751	7.7815		-0.661303	-0.464902	0
2014-08-25 07:55:00	7.06104	6.54667	7.87336		-0.57194	-0.375744	0.0918582		6.96918	6.45481	7.7815		-0.663798	-0.467603	0
2014-08-25 08:00:00	7.05937	6.5456	7.87421		-0.573606	-0.376816	0.0927055		6.96666	6.45289	7.7815		-0.666311	-0.469522	0
2014-08-25 08:05:00	7.05717	6.54027	7.87316		-0.575804	-0.382146	0.0916577		6.96551	6.44861	7.7815		-0.667462	-0.473804	0
2014-08-25 08:10:00	7.05703	6.5402	7.87443		-0.575946	-0.382212	0.0929318		6.9641	6.44727	7.7815		-0.668877	-0.475144	0
2014-08-25 08:15:00	7.05681	6.53789	7.87356		-0.576161	-0.384521	0.0920555		6.96476	6.44583	7.7815		-0.668217	-0.476577	0
2014-08-25 08:20:00	7.05583	6.53747	7.87299		-0.577147	-0.384939	0.0914895		6.96434	6.44598	7.7815		-0.668637	-0.476428	0
2014-08-25 08:25:00	7.05317	6.53528	7.87293		-0.579808	-0.387127	0.0914313		6.96174	6.44385	7.7815		-0.67124	-0.478558	0
2014-08-25 08:30:00	7.05174	6.53683	7.86769		-0.581234	-0.385578	0.0861901		6.96555	6.45064	7.7815		-0.667424	-0.471768	0
2014-08-25 08:35:00	7.05291	6.53729	7.871		-0.580061	-0.385126	0.0895035		6.96341	6.44778	7.7815		-0.669565	-0.474629	0
2014-08-25 08:40:00	7.05117	6.53613	7.87293		-0.581803	-0.386284	0.0914313		6.95974	6.4447	7.7815		-0.673235	-0.477716	0
2014-08-25 08:45:00	7.05079	6.53658	7.87687		-0.582191	-0.385836	0.0953664		6.95542	6.44121	7.7815		-0.677557	-0.481202	0
2014-08-25 08:50:00	7.05039	6.53838	7.87888		-0.582582	-0.384034	0.0973768		6.95302	6.441	7.7815		-0.679958	-0.48141	0
2014-08-25 08:55:00	7.05075	6.53957	7.87902		-0.582228	-0.38284	0.097519		6.95323	6.44205	7.7815		-0.679747	-0.480359	0
2014-08-25 09:00:00	7.05053	6.54106	7.88145		-0.582444	-0.381354	0.0999457		6.95059	6.44111	7.7815		-0.682389	-0.4813	0
2014-08-25 09:05:00	7.0498	6.54275	7.88105		-0.583181	-0.379662	0.0995515		6.95024	6.4432	7.7815		-0.682732	-0.479214	0
2014-08-25 09:10:00	7.04904	6.54268	7.88266		-0.583933	-0.379732	0.101164		6.94788	6.44152	7.7815		-0.685097	-0.480896	0
2014-08-25 09:15:00	7.04812	6.54301	7.88289		-0.584853	-0.379397	0.10139		6.94673	6.44163	7.7815		-0.686243	-0.480787	0
2014-08-25 09:20:00	7.04919	6.54283	7.88399		-0.583788	-0.37958	0.102491		6.9467	6.44034	7.7815		-0.686279	-0.482071	0
2014-08-25 09:25:00	7.04791	6.5417	7.88227		-0.585069	-0.380715	0.100766		6.94714	6.44093	7.7815		-0.685835	-0.481481	0
2014-08-25 09:30:00	7.04986	6.54245	7.88167		-0.583114	-0.379958	0.100172		6.94969	6.44228	7.7815		-0.683286	-0.48013	0
2014-08-25 09:35:00	7.04795	6.54231	7.88328		-0.585028	-0.380103	0.101784		6.94616	6.44053	7.7815		-0.686812	-0.481886	0
2014-08-25 09:40:00	7.04788	6.53972	7.88309		-0.585099	-0.382692	0.101587		6.94629	6.43813	7.7815		-0.686685	-0.484279	0
2014-08-25 09:45:00	7.04908	6.53823	7.88312		-0.583896	-0.384182	0.101619		6.94746	6.43661	7.7815		-0.685515	-0.485801	0
2014-08-25 09:50:00	7.04961	6.53769	7.88399		-0.583363	-0.384724	0.102491		6.94712	6.4352	7.7815		-0.685854	-0.487215	0
2014-08-25 09:55:00	7.05139	6.53612	7.88131		-0.581588	-0.386296	0.09981		6.95158	6.43631	7.7815		-0.681397	-0.486106	0
2014-08-25 10:00:00	7.05224	6.53949	7.87607		-0.580731	-0.382918	0.0945743		6.95767	6.44492	7.7815		-0.675306	-0.477492	0
2014-08-25 10:05:00	7.05355	6.54208	7.87231		-0.579425	-0.380333	0.0908103		6.96274	6.45127	7.7815		-0.670235	-0.471143	0
2014-08-25 10:10:00	7.05657	6.54833	7.87115		-0.576407	-0.37408	0.089649		6.96692	6.45868	7.7815		-0.666056	-0.463729	0
2014-08-25 10:15:00	7.05813	6.55324	7.87177		-0.574848	-0.369176	0.0902701		6.96786	6.46297	7.7815		-0.665118	-0.459446	0
2014-08-25 10:20:00	7.06079	6.55462	7.8678		-0.572185	-0.367789	0.0863034		6.97449	6.46832	7.7815		-0.658488	-0.454093	0
2014-08-25 10:25:00	7.062	6.55655	7.86996		-0.57098	-0.365866	0.0884585		6.97354	6.46809	7.7815		-0.659439	-0.454324	0
2014-08-25 10:30:00	7.06284	6.56038	7.86488		-0.570132	-0.362031	0.0833837		6.97946	6.477	7.7815		-0.653516	-0.445415	0
2014-08-25 10:35:00	7.06543	6.56542	7.86724		-0.567545	-0.356992	0.085737		6.97969	6.47968	7.7815		-0.653282	-0.442729	0
2014-08-25 10:40:00	7.06646	6.57222	7.86216		-0.566519	-0.350194	0.0806572		6.9858	6.49156	7.7815		-0.647176	-0.430852	0
2014-08-25 10:45:00	7.06996	6.57034	7.86474		-0.563015	-0.352068	0.083238		6.98672	6.48711	7.7815		-0.646253	-0.435306	0
2014-08-25 10:50:00	7.07463	6.57582	7.86315		-0.558346	-0.346587	0.0816514		6.99298	6.49417	7.7815		-0.639997	-0.428239	0
2014-08-25 10:55:00	7.0782	6.58232	7.86213		-0.554774	-0.340096	0.0806313		6.99757	6.50168	7.7815		-0.635405	-0.420727	0
2014-08-25 11:00:00	7.07944	6.58793	7.86281		-0.553534	-0.334482	0.0813147		6.99813	6.50662	7.7815		-0.634849	-0.415796	0
2014-08-25 11:05:00	7.08449	6.59104	7.85361		-0.548484	-0.331369	0.0721124		7.01238	6.51893	7.7815		-0.620596	-0.403481	0
2014-08-25 11:10:00	7.08852	6.59411	7.84599		-0.544459	-0.3283	0.0644865		7.02403	6.52962	7.7815		-0.608946	-0.392787	0
2014-08-25 11:15:00	7.09447	6.59808	7.84203		-0.538502	-0.324336	0.0605296		7.03394	6.53755	7.7815		-0.599032	-0.384866	0
2014-08-25 11:20:00	7.09638	6.60514	7.83741		-0.536598	-0.317274	0.0559112		7.04047	6.54923	7.7815		-0.592509	-0.373185	0
2014-08-25 11:25:00	7.10019	6.60708	7.83022		-0.53279	-0.315329	0.0487185		7.05147	6.55836	7.7815		-0.581508	-0.364047	0
2014-08-25 11:30:00	7.10462	6.61037	7.82316		-0.528357	-0.31204	0.0416625		7.06296	6.56871	7.7815		-0.57002	-0.353703	0
2014-08-25 11:35:00	7.11102	6.61141	7.81916		-0.521952	-0.310998	0.0376552		7.07337	6.57376	7.7815		-0.559607	-0.348654	0
2014-08-25 11:40:00	7.119	6.61552	7.81515		-0.513979	-0.306891	0.0336491		7.08535	6.58187	7.7815		-0.547628	-0.34054	0
2014-08-25 11:45:00	7.12581	6.62067	7.80996		-0.50717	-0.301743	0.0284577		7.09735	6.59221	7.7815		-0.535627	-0.330201	0
2014-08-25 11:50:00	7.13425	6.62703	7.86264		-0.498726	-0.295377	0.0811398		7.05311	6.54589	7.7815		-0.579866	-0.376517	0
2014-08-25 11:55:00	7.14237	6.63529	7.85952		-0.490604	-0.287118	0.0780173		7.06435	6.55728	7.7815		-0.568621	-0.365135	0
2014-08-25 12:00:00	7.15216	6.63983	7.8554		-0.48082	-0.282579	0.0739018		7.07825	6.56593	7.7815		-0.554721	-0.356481	0
2014-08-25 12:05:00	7.15976	6.64773	7.85412		-0.473213	-0.274678	0.0726214		7.08714	6.57511	7.7815		-0.545834	-0.347299	0
2014-08-25 12:10:00	7.16559	6.64269	7.85344		-0.467389	-0.279726	0.0719406		7.09365	6.57074	7.7815		-0.53933	-0.351667	0
2014-08-25 12:15:00	7.16851	6.64317	7.8587		-0.464466	-0.279244	0.0771976		7.09131	6.56597	7.7815		-0.541663	-0.356441	0
2014-08-25 12:20:00	7.17429	6.64387	7.8608		-0.458687	-0.278537	0.0792969		7.09499	6.56458	7.7815		-0.537984	-0.357834	0
2014-08-25 12:25:00	7.17839	6.64072	7.86219		-0.454584	-0.281691	0.0806864		7.09771	6.56003	7.7815		-0.53527	-0.362378	0
2014-08-25 12:30:00	7.1817	6.63719	7.86576		-0.451279	-0.285225	0.084261		7.09744	6.55293	7.7815		-0.53554	-0.369486	0
2014-08-25 12:35:00	7.18712	6.6409	7.8682		-0.445857	-0.28151	0.0867015		7.10042	6.5542	7.7815		-0.532559	-0.368211	0
2014-08-25 12:40:00	7.19198	6.6458	7.86675		-0.440996	-0.276607	0.0852515		7.10673	6.56055	7.7815		-0.526248	-0.361859	0
2014-08-25 12:45:00	7.20112	6.65423			-0.431854	-0.268178	-7.7815
2014-08-25 12:50:00	7.21261	6.66223			-0.420363	-0.26018
2014-08-25 12:55:00	7.22025	6.67222	7.8211		-0.412729	-0.25019	0.0396021		7.18065	6.63262	7.7815		-0.452331	-0.289792	0
2014-08-25 13:00:00	7.22829	6.67455	7.82256		-0.404684	-0.247862	0.0410637		7.18723	6.63349	7.7815		-0.445748	-0.288925	0
2014-08-25 13:05:00	7.23601	6.68287	7.82184		-0.396964	-0.239545	0.0403443		7.19567	6.64252	7.7815		-0.437308	-0.27989	0
2014-08-25 13:10:00	7.24478	6.69521	7.82325		-0.388193	-0.227199	0.0417472		7.20304	6.65347	7.7815		-0.42994	-0.268946	0
2014-08-25 13:15:00	7.25256	6.7028	7.82136		-0.380421	-0.219609	0.0398593		7.2127	6.66294	7.7815		-0.42028	-0.259469	0
2014-08-25 13:20:00	7.25925	6.70983	7.82665		-0.373729	-0.212585	0.0451474		7.2141	6.66468	7.7815		-0.418877	-0.257733	0
2014-08-25 13:25:00	7.26748	6.71527	7.82634		-0.3655	-0.207145	0.0448351		7.22264	6.67043	7.7815		-0.410335	-0.251981	0
2014-08-25 13:30:00	7.27514	6.72161	7.82756		-0.357834	-0.200801	0.0460615		7.22908	6.67555	7.7815		-0.403896	-0.246862	0
2014-08-25 13:35:00	7.28191	6.72536	7.82651		-0.351065	-0.197052	0.0450075		7.2369	6.68035	7.7815		-0.396072	-0.242059	0
2014-08-25 13:40:00	7.29011	6.73305	7.82782		-0.342863	-0.189359	0.0463217		7.24379	6.68673	7.7815		-0.389185	-0.235681	0
2014-08-25 13:45:00	7.29755	6.73404	7.82699		-0.33543	-0.188368	0.045489		7.25206	6.68855	7.7815		-0.380919	-0.233857	0
2014-08-25 13:50:00	7.30586	6.74662	7.8297		-0.327115	-0.17579	0.0482015		7.25766	6.69842	7.7815		-0.375317	-0.223992	0
2014-08-25 13:55:00	7.3112	6.74955	7.82699		-0.321777	-0.172864	0.045489		7.26571	6.70406	7.7815		-0.367266	-0.218353	0
2014-08-25 14:00:00	7.32007	6.75744	7.82568		-0.312906	-0.164977	0.0441779		7.27589	6.71326	7.7815		-0.357084	-0.209154	0
2014-08-25 14:05:00	7.32676	6.75832	7.82714		-0.30622	-0.164095	0.0456354		7.28112	6.71268	7.7815		-0.351856	-0.20973	0
2014-08-25 14:10:00	7.33591	6.76574	7.82733		-0.297069	-0.156668	0.0458338		7.29007	6.71991	7.7815		-0.342903	-0.202502	0
2014-08-25 14:15:00	7.34122	6.77067	7.83207		-0.291751	-0.151743	0.0505718		7.29065	6.7201	7.7815		-0.342323	-0.202314	0
2014-08-25 14:20:00	7.34835	6.77052	7.83479		-0.284623	-0.151891	0.0532891		7.29506	6.71723	7.7815		-0.337912	-0.20518	0
2014-08-25 14:25:00	7.35522	6.77561	7.83293		-0.277759	-0.146797	0.0514332		7.30378	6.72418	7.7815		-0.329192	-0.19823	0
2014-08-25 14:30:00	7.36061	6.77835	7.83245		-0.272363	-0.144066	0.0509456		7.30967	6.7274	7.7815		-0.323308	-0.195011	0
2014-08-25 14:35:00	7.36594	6.78521	7.83319		-0.267038	-0.137198	0.05169		7.31425	6.73352	7.7815		-0.318728	-0.188888	0
2014-08-25 14:40:00	7.37183	6.78841	7.83139		-0.261144	-0.134002	0.0498923		7.32194	6.73852	7.7815		-0.311036	-0.183894	0
2014-08-25 14:45:00	7.37873	6.7977	7.83333		-0.254244	-0.124716	0.051833		7.3269	6.74586	7.7815		-0.306077	-0.176549	0
2014-08-25 14:50:00	7.38384	6.79821	7.8333		-0.249138	-0.124206	0.0518038		7.33203	6.7464	7.7815		-0.300942	-0.17601	0
2014-08-25 14:55:00	7.38958	6.80389	7.83322		-0.2434	-0.118518	0.051716		7.33786	6.75218	7.7815		-0.295116	-0.170234	0
2014-08-25 15:00:00	7.39555	6.81106	7.83864		-0.237424	-0.111349	0.0571359		7.33842	6.75393	7.7815		-0.29456	-0.168485	0
2014-08-25 15:05:00	7.39891	6.81472	7.87027		-0.23407	-0.107695	0.0887691		7.31014	6.72595	7.7815		-0.32284	-0.196464	0
2014-08-25 15:10:00	7.40567	6.81742	7.86894		-0.227309	-0.10499	0.0874393		7.31823	6.72998	7.7815		-0.314749	-0.192429	0
2014-08-25 15:15:00	7.41139	6.82054	7.86928		-0.221588	-0.101876	0.087779		7.32361	6.73276	7.7815		-0.309367	-0.189655	0
2014-08-25 15:20:00	7.41677	6.82566	7.86984		-0.216207	-0.0967506	0.088342		7.32843	6.73732	7.7815		-0.304549	-0.185093	0
2014-08-25 15:25:00	7.42105	6.82556	7.86987		-0.211931	-0.0968529	0.0883744		7.33267	6.73718	7.7815		-0.300305	-0.185227	0
2014-08-25 15:30:00	7.42622	6.82587	7.87166		-0.206759	-0.0965384	0.0901569		7.33606	6.73572	7.7815		-0.296916	-0.186695	0
2014-08-25 15:35:00	7.43069	6.83309	7.87016		-0.202291	-0.0893173	0.0886559		7.34203	6.74444	7.7815		-0.290947	-0.177973	0
2014-08-25 15:40:00	7.43678	6.83965	7.87579		-0.196196	-0.08276	0.0942931		7.34249	6.74536	7.7815		-0.290489	-0.177053	0
2014-08-25 15:45:00	7.442	6.84159	7.88032		-0.190973	-0.0808225	0.098818		7.34319	6.74277	7.7815		-0.289791	-0.179641	0
2014-08-25 15:50:00	7.44955	6.84498	7.87915		-0.183431	-0.0774326	0.0976547		7.35189	6.74732	7.7815		-0.281085	-0.175087	0
2014-08-25 15:55:00	7.45314	6.84768	7.87941		-0.17984	-0.0747322	0.0979133		7.35522	6.74977	7.7815		-0.277753	-0.172645	0
2014-08-25 16:00:00	7.45877	6.84926	7.87961		-0.174202	-0.0731517	0.0981104		7.36066	6.75115	7.7815		-0.272312	-0.171262	0
2014-08-25 16:05:00	7.46408	6.85472	7.87904		-0.168892	-0.0676897	0.0975449		7.36654	6.75718	7.7815		-0.266437	-0.165235	0
2014-08-25 16:10:00	7.46849	6.8577	7.88199		-0.164488	-0.0647086	0.100485		7.368	6.75722	7.7815		-0.264974	-0.165194	0
2014-08-25 16:15:00	7.47246	6.85806	7.88436		-0.160514	-0.0643497	0.102859		7.3696	6.7552	7.7815		-0.263373	-0.167209	0
2014-08-25 16:20:00	7.47772	6.86022	7.88594		-0.155255	-0.062193	0.104442		7.37328	6.75578	7.7815		-0.259696	-0.166635	0
2014-08-25 16:25:00	7.48181	6.86603	7.88566		-0.151163	-0.0563785	0.104161		7.37765	6.76187	7.7815		-0.255324	-0.160539	0
2014-08-25 16:30:00	7.48644	6.86546	7.88512		-0.146534	-0.056956	0.103621		7.38282	6.76183	7.7815		-0.250156	-0.160577	0
2014-08-25 16:35:00	7.49109	6.86743	7.88685		-0.141883	-0.0549821	0.105349		7.38574	6.76208	7.7815		-0.247232	-0.160331	0
2014-08-25 16:40:00	7.49379	6.86947	7.88604		-0.139182	-0.0529368	0.104542		7.38925	6.76493	7.7815		-0.243724	-0.157478	0
2014-08-25 16:45:00	7.49699	6.86736	7.88826		-0.135981	-0.0550538	0.10676		7.39024	6.7606	7.7815		-0.242741	-0.161813	0
2014-08-25 16:50:00	7.50065	6.86951	7.88978		-0.132325	-0.0529066	0.10828		7.39237	6.76123	7.7815		-0.240604	-0.161186	0
2014-08-25 16:55:00	7.50568	6.87026	7.8904		-0.127294	-0.0521482	0.108899		7.39678	6.76136	7.7815		-0.236194	-0.161048	0
2014-08-25 17:00:00	7.50572	6.86675	7.8921		-0.127259	-0.0556614	0.110597		7.39512	6.75615	7.7815		-0.237855	-0.166258	0
2014-08-25 17:05:00	7.50901	6.86697	7.89265		-0.123967	-0.0554463	0.111145		7.39786	6.75582	7.7815		-0.235112	-0.166591	0
2014-08-25 17:10:00	7.51108	6.86654	7.89348		-0.121898	-0.0558765	0.111981		7.3991	6.75455	7.7815		-0.233879	-0.167857	0
2014-08-25 17:15:00	7.51315	6.86629	7.89544		-0.119826	-0.0561256	0.113935		7.39921	6.75235	7.7815		-0.233762	-0.170061	0
2014-08-25 17:20:00	7.5164	6.86438	7.89659		-0.116576	-0.0580281	0.11509		7.40131	6.74929	7.7815		-0.231666	-0.173118	0
2014-08-25 17:25:00	7.51709	6.86058	7.89702		-0.115889	-0.0618304	0.115519		7.40157	6.74506	7.7815		-0.231408	-0.177349	0
2014-08-25 17:30:00	7.51955	6.85735	7.89973		-0.113423	-0.0650637	0.118227		7.40133	6.73912	7.7815		-0.231649	-0.18329	0
2014-08-25 17:35:00	7.51946	6.85767	7.90122		-0.113518	-0.0647426	0.119722		7.39974	6.73795	7.7815		-0.23324	-0.184465	0
2014-08-25 17:40:00	7.519	6.85612	7.90076		-0.113978	-0.0662878	0.119264		7.39973	6.73686	7.7815		-0.233243	-0.185552	0
2014-08-25 17:45:00	7.52008	6.85074	7.9028		-0.112895	-0.0716734	0.121301		7.39878	6.72944	7.7815		-0.234196	-0.192974	0
2014-08-25 17:50:00	7.52053	6.84969	7.90447		-0.112442	-0.0727206	0.12297		7.39756	6.72672	7.7815		-0.235412	-0.19569	0
2014-08-25 17:55:00	7.52158	6.8453	7.90599		-0.111392	-0.0771073	0.124493		7.39709	6.72081	7.7815		-0.235885	-0.201601	0
2014-08-25 18:00:00	7.52283	6.84329	7.90504		-0.110143	-0.0791198	0.123543		7.39929	6.71975	7.7815		-0.233686	-0.202663	0
2014-08-25 18:05:00	7.52346	6.84253	7.90545		-0.109517	-0.0798841	0.123952		7.39951	6.71858	7.7815		-0.233469	-0.203836	0
2014-08-25 18:10:00	7.52431	6.83944	7.90812		-0.108664	-0.0829758	0.126619		7.39769	6.71282	7.7815		-0.235283	-0.209595	0
2014-08-25 18:15:00	7.52271	6.83609	7.90729		-0.11027	-0.0863258	0.125788		7.39692	6.7103	7.7815		-0.236058	-0.212114	0
2014-08-25 18:20:00	7.52438	6.83194	7.90766		-0.108601	-0.0904687	0.126158		7.39822	6.70578	7.7815		-0.234759	-0.216627	0
2014-08-25 18:25:00	7.52404	6.83017	7.90929		-0.108933	-0.0922414	0.127794		7.39625	6.70238	7.7815		-0.236727	-0.220035	0
2014-08-25 18:30:00	7.52319	6.82812	7.90622		-0.109782	-0.0942949	0.124722		7.39847	6.70339	7.7815		-0.234504	-0.219017	0
2014-08-25 18:35:00	7.52398	6.82678	7.90617		-0.108997	-0.0956326	0.124667		7.39931	6.70211	7.7815		-0.233664	-0.2203	0
2014-08-25 18:40:00	7.52172	6.82339	7.90151		-0.111254	-0.0990249	0.120009		7.40171	6.70338	7.7815		-0.231263	-0.219034	0
2014-08-25 18:45:00	7.52562	6.82551	7.90016		-0.107356	-0.0968984	0.118659		7.40696	6.70685	7.7815		-0.226014	-0.215557	0
2014-08-25 18:50:00	7.52497	6.8274	7.89785		-0.10801	-0.0950149	0.116354		7.40861	6.71104	7.7815		-0.224364	-0.211369	0
2014-08-25 18:55:00	7.52434	6.82909	7.8974		-0.108636	-0.0933212	0.115896		7.40844	6.71319	7.7815		-0.224532	-0.209217	0
2014-08-25 19:00:00	7.52529	6.82884	7.89619		-0.107685	-0.093575	0.114687		7.4106	6.71415	7.7815		-0.222372	-0.208262	0
2014-08-25 19:05:00	7.52569	6.82923	7.89506		-0.107289	-0.0931772	0.113561		7.41213	6.71567	7.7815		-0.22085	-0.206738	0
2014-08-25 19:10:00	7.52438	6.82627	7.89587		-0.108601	-0.0961404	0.114367		7.41001	6.7119	7.7815		-0.222968	-0.210508	0
2014-08-25 19:15:00	7.52415	6.8266	7.89549		-0.108827	-0.0958069	0.113993		7.41016	6.71261	7.7815		-0.22282	-0.2098	0
2014-08-25 19:20:00	7.52378	6.82808	7.89475		-0.109191	-0.0943328	0.113245		7.41054	6.71483	7.7815		-0.222437	-0.207578	0
2014-08-25 19:25:00	7.52441	6.82342	7.89509		-0.108569	-0.0989908	0.113593		7.41081	6.70983	7.7815		-0.222162	-0.212584	0
2014-08-25 19:30:00	7.523	6.8175	7.89918		-0.109977	-0.104914	0.117679		7.40532	6.69982	7.7815		-0.227655	-0.222593	0
2014-08-25 19:35:00	7.52215	6.81638	7.89731		-0.110829	-0.106033	0.115806		7.40634	6.70057	7.7815		-0.226635	-0.221839	0
2014-08-25 19:40:00	7.51978	6.8158	7.89797		-0.113193	-0.106614	0.11647		7.40331	6.69933	7.7815		-0.229662	-0.223083	0
2014-08-25 19:45:00	7.51863	6.80769	7.90254		-0.114343	-0.114717	0.121043		7.39759	6.68665	7.7815		-0.235386	-0.23576	0
2014-08-25 19:50:00	7.51952	6.80632	7.89843		-0.113458	-0.116091	0.116931		7.40259	6.68939	7.7815		-0.230389	-0.233022	0
2014-08-25 19:55:00	7.51772	6.8024	7.89927		-0.115259	-0.120007	0.117766		7.39995	6.68464	7.7815		-0.233025	-0.237773	0
2014-08-25 20:00:00	7.51509	6.80205	7.89956		-0.117886	-0.120365	0.118056		7.39703	6.68399	7.7815		-0.235942	-0.23842	0
2014-08-25 20:05:00	7.51459	6.80125	7.89875		-0.118382	-0.121162	0.11725		7.39734	6.684	7.7815		-0.235632	-0.238412	0
2014-08-25 20:10:00	7.51295	6.80154	7.89898		-0.120025	-0.12087	0.117476		7.39548	6.68407	7.7815		-0.2375	-0.238345	0
2014-08-25 20:15:00	7.51068	6.79726	7.90171		-0.122291	-0.125153	0.120209		7.39048	6.67705	7.7815		-0.2425	-0.245361	0
2014-08-25 20:20:00	7.50835	6.79186	7.9037		-0.124626	-0.130555	0.122197		7.38615	6.66966	7.7815		-0.246823	-0.252752	0
2014-08-25 20:25:00	7.50733	6.79171	7.90599		-0.125646	-0.1307	0.124493		7.38284	6.66722	7.7815		-0.25014	-0.255193	0
2014-08-25 20:30:00	7.50447	6.79472	7.90479		-0.128506	-0.127688	0.123286		7.38118	6.67144	7.7815		-0.251792	-0.250974	0
2014-08-25 20:35:00	7.50292	6.78884	7.90542		-0.130055	-0.133568	0.123917		7.379	6.66493	7.7815		-0.253972	-0.257485	0
2014-08-25 20:40:00	7.50128	6.77802	7.88693		-0.131701	-0.144393	0.105433		7.39584	6.67259	7.7815		-0.237133	-0.249826	0
2014-08-25 20:45:00	7.49732	6.77965	7.88009		-0.135655	-0.14276	0.0985919		7.39873	6.68106	7.7815		-0.234247	-0.241352	0
2014-08-25 20:50:00	7.4937	6.77587	7.87794		-0.139278	-0.146542	0.0964428		7.39726	6.67943	7.7815		-0.23572	-0.242984	0
2014-08-25 20:55:00	7.49146	6.77835	7.87794		-0.141521	-0.144066	0.0964428		7.39501	6.6819	7.7815		-0.237964	-0.240509	0
2014-08-25 21:00:00	7.48512	6.77532	7.87627		-0.147859	-0.14709	0.0947715		7.39035	6.68055	7.7815		-0.242631	-0.241862	0
2014-08-25 21:05:00	7.48211	6.76622	7.87808		-0.150865	-0.156191	0.096585		7.38553	6.66964	7.7815		-0.24745	-0.252776	0
2014-08-25 21:10:00	7.47792	6.76513	7.88394		-0.155059	-0.157282	0.102436		7.37548	6.66269	7.7815		-0.257495	-0.259718	0
2014-08-25 21:15:00	7.4717	6.7609	7.89103		-0.161275	-0.161508	0.109532		7.36217	6.65137	7.7815		-0.270807	-0.27104	0
2014-08-25 21:20:00	7.46862	6.75758	7.88761		-0.164357	-0.164832	0.106111		7.36251	6.65147	7.7815		-0.270468	-0.270942	0
2014-08-25 21:25:00	7.46249	6.75243			-0.170483	-0.169977
2014-08-25 21:30:00	7.45688	6.75024			-0.176094	-0.172169
2014-08-25 21:35:00	7.45327	6.74575			-0.179708	-0.176662
2014-08-25 21:40:00	7.44835	6.74095			-0.184622	-0.181458
2014-08-25 21:45:00	7.44427	6.73711			-0.18871	-0.185297
2014-08-25 21:50:00	7.43924	6.73089			-0.193736	-0.191521
2014-08-25 21:55:00	7.43392	6.72396			-0.199057	-0.198449
2014-08-25 22:00:00	7.43002	6.71905			-0.202959	-0.203363
2014-08-25 22:05:00	7.42308	6.71538			-0.209895	-0.207034
2014-08-25 22:10:00	7.41884	6.71266			-0.214135	-0.209756
2014-08-25 22:15:00	7.41266	6.72022			-0.220317	-0.202195
2014-08-25 22:20:00	7.40902	6.72616			-0.223959	-0.196248
2014-08-25 22:25:00	7.4048	6.73016			-0.228177	-0.192255
2014-08-25 22:30:00	7.39951	6.72173			-0.233468	-0.200686
2014-08-25 22:35:00	7.39515	6.72129			-0.237826	-0.201126
2014-08-25 22:40:00	7.38827	6.72062			-0.244703	-0.201793
2014-08-25 22:45:00	7.38673	6.72275			-0.24625	-0.199663
2014-08-25 22:50:00	7.38021	6.72261			-0.252771	-0.199805
2014-08-25 22:55:00	7.37543	6.71714			-0.257544	-0.205271
2014-08-25 23:00:00	7.37093	6.71673			-0.26205	-0.205678
2014-08-25 23:05:00	7.36506	6.70626	7.915		-0.267912	-0.216149	0.133503		7.23156	6.57276	7.7815		-0.401415	-0.349651	0
2014-08-25 23:10:00	7.36078	6.69577	7.9131		-0.272193	-0.226646	0.131595		7.22919	6.56417	7.7815		-0.403788	-0.358241	0
2014-08-25 23:15:00	7.35674	6.6888	7.91274		-0.276238	-0.23361	0.131241		7.2255	6.55756	7.7815		-0.40748	-0.364851	0
2014-08-25 23:20:00	7.35117	6.68338	7.91426		-0.28181	-0.23903	0.132763		7.2184	6.55062	7.7815		-0.414573	-0.371793	0
2014-08-25 23:25:00	7.34545	6.68847	7.91279		-0.287526	-0.233941	0.131289		7.21416	6.55718	7.7815		-0.418815	-0.36523	0
2014-08-25 23:30:00	7.33984	6.68832	7.91268		-0.293137	-0.234091	0.131177		7.20866	6.55714	7.7815		-0.424314	-0.365267	0
2014-08-25 23:35:00	7.33489	6.68501	7.91351		-0.298091	-0.237404	0.132013		7.20287	6.55299	7.7815		-0.430104	-0.369417	0
2014-08-25 23:40:00	7.32964	6.68275	7.91263		-0.30334	-0.239661	0.131125		7.19851	6.55163	7.7815		-0.434465	-0.370786	0
2014-08-25 23:45:00	7.32475	6.68205	7.91509		-0.308223	-0.24036	0.133593		7.19116	6.54846	7.7815		-0.441816	-0.373954	0
2014-08-25 23:50:00	7.31885	6.6764	7.91731		-0.314129	-0.246011	0.135806		7.18304	6.54059	7.7815		-0.449935	-0.381817	0
2014-08-25 23:55:00	7.31412	6.67614	7.91727		-0.318851	-0.246269	0.135774		7.17835	6.54037	7.7815		-0.454625	-0.382043	0
2014-08-26	7.30862	6.67385	7.91659		-0.324359	-0.248566	0.135086		7.17353	6.53876	7.7815		-0.459444	-0.383652	0
2014-08-26 00:05:00	7.30443	6.66859	7.91498		-0.328543	-0.253817	0.133477		7.17096	6.53512	7.7815		-0.46202	-0.387294	0
2014-08-26 00:10:00	7.29929	6.66305	7.92074		-0.33369	-0.259363	0.13924		7.16005	6.52381	7.7815		-0.47293	-0.398603	0
2014-08-26 00:15:00	7.29423	6.6592	7.92197		-0.338741	-0.263213	0.140471		7.15376	6.51873	7.7815		-0.479212	-0.403684	0
2014-08-26 00:20:00	7.28868	6.65456	7.92389		-0.344297	-0.26785	0.142387		7.14629	6.51217	7.7815		-0.486683	-0.410237	0
2014-08-26 00:25:00	7.28482	6.6503	7.92432		-0.348156	-0.272112	0.142817		7.142	6.50748	7.7815		-0.490973	-0.414929	0
2014-08-26 00:30:00	7.2813	6.63912	7.92747		-0.351679	-0.28329	0.145965		7.13533	6.49316	7.7815		-0.497644	-0.429255	0
2014-08-26 00:35:00	7.27672	6.63526	7.92824		-0.356257	-0.287153	0.14674		7.12998	6.48852	7.7815		-0.502996	-0.433892	0
2014-08-26 00:40:00	7.27196	6.63354	7.92916		-0.361015	-0.288868	0.147658		7.1243	6.48589	7.7815		-0.508673	-0.436526	0
2014-08-26 00:45:00	7.26813	6.63592	7.93019		-0.364849	-0.286488	0.148689		7.11944	6.48723	7.7815		-0.513538	-0.435177	0
2014-08-26 00:50:00	7.26247	6.63566	7.93004		-0.370507	-0.286747	0.148544		7.11392	6.48712	7.7815		-0.519051	-0.435291	0
2014-08-26 00:55:00	7.25825	6.63577	7.93092		-0.374727	-0.286639	0.149424		7.10883	6.48635	7.7815		-0.524151	-0.436063	0
2014-08-26 01:00:00	7.25534	6.63444	7.93053		-0.377641	-0.287972	0.149029		7.10631	6.48541	7.7815		-0.52667	-0.437001	0
2014-08-26 01:05:00	7.25011	6.62923	7.93038		-0.382862	-0.293185	0.148885		7.10123	6.48034	7.7815		-0.531747	-0.44207	0
2014-08-26 01:10:00	7.24585	6.62443	7.93273		-0.387124	-0.297984	0.151231		7.09462	6.4732	7.7815		-0.538355	-0.449215	0
2014-08-26 01:15:00	7.24283	6.62219	7.93504		-0.390147	-0.300219	0.153542		7.08929	6.46865	7.7815		-0.543689	-0.453761	0
2014-08-26 01:20:00	7.23787	6.6154	7.93493		-0.395102	-0.307007	0.153426		7.08445	6.46198	7.7815		-0.548529	-0.460433	0
2014-08-26 01:25:00	7.2325	6.61249	7.9357		-0.400476	-0.309918	0.1542		7.0783	6.45829	7.7815		-0.554676	-0.464118	0
2014-08-26 01:30:00	7.2276	6.61141	7.93336		-0.405374	-0.310998	0.15186		7.07574	6.45955	7.7815		-0.557235	-0.462859	0
2014-08-26 01:35:00	7.22432	6.60604	7.93307		-0.408652	-0.316371	0.151571		7.07275	6.45447	7.7815		-0.560224	-0.467943	0
2014-08-26 01:40:00	7.21891	6.60623	7.93493		-0.414071	-0.316185	0.153426		7.06548	6.4528	7.7815		-0.567497	-0.469611	0
2014-08-26 01:45:00	7.21382	6.59482	7.93758		-0.419155	-0.32759	0.156083		7.05774	6.43874	7.7815		-0.575238	-0.483673	0
2014-08-26 01:50:00	7.21099	6.58932	7.9391		-0.421984	-0.333092	0.157597		7.0534	6.43172	7.7815		-0.579581	-0.490689	0
2014-08-26 01:55:00	7.20521	6.58816	7.9393		-0.427762	-0.334256	0.157796		7.04742	6.43036	7.7815		-0.585557	-0.492052	0
2014-08-26 02:00:00	7.20029	6.59403	7.93969		-0.432685	-0.328378	0.158193		7.0421	6.43584	7.7815		-0.590879	-0.486571	0
2014-08-26 02:05:00	7.19611	6.59179	7.94027		-0.436871	-0.330624	0.158767		7.03734	6.43302	7.7815		-0.595638	-0.489391	0
2014-08-26 02:10:00	7.19173	6.58662	7.94047		-0.441242	-0.33579	0.158966		7.03277	6.42766	7.7815		-0.600208	-0.494756	0
2014-08-26 02:15:00	7.1884	6.58198	7.94207		-0.444577	-0.340434	0.160566		7.02783	6.42141	7.7815		-0.605143	-0.501	0
2014-08-26 02:20:00	7.1824	6.57848	7.94163		-0.450581	-0.34393	0.160133		7.02226	6.41835	7.7815		-0.610714	-0.504063	0
2014-08-26 02:25:00	7.18076	6.57774	7.94477		-0.452215	-0.344676	0.163271		7.01749	6.41446	7.7815		-0.615486	-0.507947	0
2014-08-26 02:30:00	7.1739	6.57796	7.94532		-0.459073	-0.34445	0.163816		7.01009	6.41415	7.7815		-0.622889	-0.508267	0
2014-08-26 02:35:00	7.16893	6.57196	7.94706		-0.464046	-0.350455	0.165556		7.00337	6.4064	7.7815		-0.629603	-0.516011	0
2014-08-26 02:40:00	7.16677	6.56982	7.94785		-0.466205	-0.352593	0.166351		7.00042	6.40347	7.7815		-0.632555	-0.518944	0
2014-08-26 02:45:00	7.16297	6.57304	7.94708		-0.470004	-0.34937	0.165582		6.99739	6.40746	7.7815		-0.635586	-0.514952	0
2014-08-26 02:50:00	7.15861	6.57256	7.94831		-0.474361	-0.349856	0.166809		6.99181	6.40575	7.7815		-0.64117	-0.516665	0
2014-08-26 02:55:00	7.15603	6.56764	7.9499		-0.476946	-0.354775	0.168404		6.98763	6.39923	7.7815		-0.64535	-0.523179	0
2014-08-26 03:00:00	7.15251	6.56328	7.95073		-0.48047	-0.359136	0.16923		6.98328	6.39405	7.7815		-0.6497	-0.528366	0
2014-08-26 03:05:00	7.14786	6.56508	7.95357		-0.485115	-0.357331	0.172073		6.97579	6.39301	7.7815		-0.657189	-0.529404	0
2014-08-26 03:10:00	7.14384	6.55816	7.95375		-0.489133	-0.36425	0.172249		6.97159	6.38591	7.7815		-0.661382	-0.536499	0
2014-08-26 03:15:00	7.14062	6.55729	7.95588		-0.492355	-0.365118	0.174381		6.96624	6.38291	7.7815		-0.666736	-0.539499	0
2014-08-26 03:20:00	7.1379	6.55933	7.95958		-0.495081	-0.363086	0.178077		6.95982	6.38125	7.7815		-0.673157	-0.541163	0
2014-08-26 03:25:00	7.13411	6.55752	7.95927		-0.498866	-0.364888	0.177766		6.95634	6.37976	7.7815		-0.676633	-0.542655	0
2014-08-26 03:30:00	7.13138	6.55587	7.96097		-0.501598	-0.366543	0.179474		6.9519	6.37639	7.7815		-0.681072	-0.546017	0
2014-08-26 03:35:00	7.12763	6.55699	7.95998		-0.505349	-0.365418	0.178476		6.94915	6.37852	7.7815		-0.683825	-0.543894	0
2014-08-26 03:40:00	7.12556	6.54958	7.95941		-0.507413	-0.372834	0.17791		6.94765	6.37167	7.7815		-0.685324	-0.550744	0
2014-08-26 03:45:00	7.12023	6.54381	7.95773		-0.512745	-0.378602	0.176231		6.944	6.36758	7.7815		-0.688975	-0.554832	0
2014-08-26 03:50:00	7.11829	6.54554	7.95705		-0.514682	-0.376867	0.175549		6.94275	6.37	7.7815		-0.690231	-0.552416	0
2014-08-26 03:55:00	7.11313	6.54264	7.95699		-0.519843	-0.379767	0.175492		6.93764	6.36715	7.7815		-0.695335	-0.555259	0
2014-08-26 04:00:00	7.11029	6.54095	7.95563		-0.522688	-0.381463	0.174128		6.93616	6.36682	7.7815		-0.696816	-0.555592	0
2014-08-26 04:05:00	7.10588	6.5388	7.95474		-0.527092	-0.383612	0.173245		6.93264	6.36555	7.7815		-0.700336	-0.556857	0
2014-08-26 04:10:00	7.10321	6.53646	7.95349		-0.529768	-0.385949	0.171993		6.93121	6.36447	7.7815		-0.701761	-0.557942	0
2014-08-26 04:15:00	7.10082	6.53395	7.95289		-0.53216	-0.388466	0.171395		6.92942	6.36255	7.7815		-0.703555	-0.55986	0
2014-08-26 04:20:00	7.09553	6.53596	7.95289		-0.537442	-0.386448	0.171395		6.92414	6.36457	7.7815		-0.708837	-0.557843	0
2014-08-26 04:25:00	7.09229	6.53576	7.95033		-0.540685	-0.386651	0.16883		6.92346	6.36693	7.7815		-0.709515	-0.555481	0
2014-08-26 04:30:00	7.093	6.53317	7.95105		-0.539981	-0.389242	0.169547		6.92345	6.36362	7.7815		-0.709528	-0.558789	0
2014-08-26 04:35:00	7.08961	6.53476	7.95076		-0.543366	-0.38765	0.169259		6.92035	6.3655	7.7815		-0.712625	-0.556909	0
2014-08-26 04:40:00	7.08947	6.53602	7.94908		-0.543506	-0.386394	0.167581		6.92189	6.36844	7.7815		-0.711087	-0.553974	0
2014-08-26 04:45:00	7.08626	6.53543	7.94777		-0.546714	-0.386979	0.166267		6.91999	6.36917	7.7815		-0.712982	-0.553246	0
2014-08-26 04:50:00	7.08651	6.53631	7.94674		-0.546469	-0.386097	0.165242		6.92126	6.37107	7.7815		-0.711712	-0.551339	0
2014-08-26 04:55:00	7.08456	6.53543	7.94657		-0.548413	-0.386979	0.165072		6.91949	6.37036	7.7815		-0.713485	-0.552051	0
2014-08-26 05:00:00	7.08298	6.5357	7.94469		-0.550001	-0.386714	0.163191		6.91978	6.37251	7.7815		-0.713192	-0.549905	0
2014-08-26 05:05:00	7.08262	6.53438	7.9431		-0.550357	-0.388032	0.161595		6.92102	6.37278	7.7815		-0.711952	-0.549628	0
2014-08-26 05:10:00	7.08029	6.53468	7.94101		-0.552688	-0.387732	0.159508		6.92078	6.37517	7.7815		-0.712196	-0.54724	0
2014-08-26 05:15:00	7.07969	6.53389	7.93938		-0.553285	-0.388524	0.157882		6.92181	6.37601	7.7815		-0.711167	-0.546406	0
2014-08-26 05:20:00	7.07884	6.53591	7.93864		-0.554135	-0.386503	0.157141		6.9217	6.37877	7.7815		-0.711277	-0.543644	0
2014-08-26 05:25:00	7.07764	6.53562	7.9363		-0.555338	-0.386788	0.1548		6.92284	6.38082	7.7815		-0.710138	-0.541587	0
2014-08-26 05:30:00	7.07675	6.53445	7.93656		-0.556222	-0.387962	0.155056		6.9217	6.37939	7.7815		-0.711278	-0.543018	0
2014-08-26 05:35:00	7.07421	6.53272	7.93538		-0.558765	-0.389695	0.153882		6.92033	6.37883	7.7815		-0.712647	-0.543577	0
2014-08-26 05:40:00	7.07347	6.53438	7.93384		-0.559508	-0.388032	0.152345		6.92112	6.38203	7.7815		-0.711853	-0.540377	0
2014-08-26 05:45:00	7.0729	6.53547	7.93379		-0.560076	-0.38694	0.152287		6.92061	6.38318	7.7815		-0.712363	-0.539227	0
2014-08-26 05:50:00	7.07141	6.53139	7.93279		-0.561562	-0.391018	0.151286		6.92013	6.38011	7.7815		-0.712848	-0.542304	0
2014-08-26 05:55:00	7.06922	6.53169	7.93178		-0.563758	-0.390721	0.150284		6.91893	6.38141	7.7815		-0.714042	-0.541006	0
2014-08-26 06:00:00	7.06823	6.5311	7.93067		-0.564746	-0.391311	0.14917		6.91906	6.38193	7.7815		-0.713916	-0.540481	0
2014-08-26 06:05:00	7.06749	6.53475	7.92981		-0.565489	-0.387658	0.148313		6.91917	6.38644	7.7815		-0.713802	-0.535971	0
2014-08-26 06:10:00	7.06798	6.5357	7.92644		-0.564999	-0.386714	0.144941		6.92304	6.39076	7.7815		-0.70994	-0.531654	0
2014-08-26 06:15:00	7.06536	6.53325	7.92612		-0.567612	-0.389164	0.144623		6.92074	6.38862	7.7815		-0.712234	-0.533787	0
2014-08-26 06:20:00	7.0637	6.53238	7.92515		-0.569277	-0.390034	0.143649		6.92005	6.38873	7.7815		-0.712926	-0.533684	0
2014-08-26 06:25:00	7.06288	6.53411	7.92394		-0.570099	-0.388302	0.142444		6.92043	6.39167	7.7815		-0.712543	-0.530746	0
2014-08-26 06:30:00	7.06288	6.53484	7.92492		-0.570099	-0.387576	0.143418		6.91946	6.39142	7.7815		-0.713517	-0.530994	0
2014-08-26 06:35:00	7.06189	6.52943	7.92346		-0.571084	-0.392981	0.141962		6.91993	6.38747	7.7815		-0.713047	-0.534944	0
2014-08-26 06:40:00	7.06001	6.53505	7.92326		-0.572962	-0.387357	0.14176		6.91825	6.39329	7.7815		-0.714722	-0.529117	0
2014-08-26 06:45:00	7.05976	6.53147	7.92383		-0.573215	-0.390944	0.142332		6.91743	6.38914	7.7815		-0.715547	-0.533276	0
2014-08-26 06:50:00	7.05742	6.52924	7.92343		-0.575559	-0.393173	0.14193		6.91549	6.38731	7.7815		-0.717489	-0.535103	0
2014-08-26 06:55:00	7.05742	6.53238	7.92254		-0.575559	-0.390034	0.141043		6.91637	6.39133	7.7815		-0.716602	-0.531078	0
2014-08-26 07:00:00	7.05511	6.53113	7.92289		-0.577862	-0.391283	0.141387		6.91373	6.38974	7.7815		-0.719249	-0.53267	0
2014-08-26 07:05:00	7.05462	6.5311	7.91979		-0.578353	-0.391311	0.138292		6.91633	6.39281	7.7815		-0.716645	-0.529602	0
2014-08-26 07:10:00	7.05536	6.53453	7.91925		-0.577616	-0.387884	0.137748		6.91761	6.39678	7.7815		-0.715365	-0.525632	0
2014-08-26 07:15:00	7.05494	6.53747	7.91466		-0.578037	-0.384939	0.133159		6.92178	6.40431	7.7815		-0.711195	-0.518097	0
2014-08-26 07:20:00	7.05374	6.53928	7.91217		-0.579239	-0.383136	0.130668		6.92307	6.40861	7.7815		-0.709907	-0.513805	0
2014-08-26 07:25:00	7.05245	6.54011	7.91179		-0.580523	-0.382298	0.130292		6.92216	6.40982	7.7815		-0.710815	-0.51259	0
2014-08-26 07:30:00	7.05036	6.54023	7.91538		-0.582619	-0.382181	0.133879		6.91648	6.40635	7.7815		-0.716498	-0.51606	0
2014-08-26 07:35:00	7.04947	6.54083	7.91681		-0.583505	-0.38158	0.135314		6.91416	6.40552	7.7815		-0.718819	-0.516894	0
2014-08-26 07:40:00	7.04681	6.54109	7.9175		-0.586167	-0.381319	0.136002		6.91081	6.40509	7.7815		-0.72217	-0.517321	0
2014-08-26 07:45:00	7.0471	6.54102	7.91111		-0.585881	-0.381393	0.129606		6.91749	6.41141	7.7815		-0.715487	-0.510999	0
2014-08-26 07:50:00	7.04699	6.54061	7.89731		-0.585989	-0.381799	0.115806		6.93118	6.42481	7.7815		-0.701794	-0.497604	0
2014-08-26 07:55:00	7.04514	6.53461	7.88885		-0.58784	-0.387798	0.107354		6.93778	6.42726	7.7815		-0.695193	-0.495152	0
2014-08-26 08:00:00	7.04311	6.53025	7.88592		-0.589867	-0.392165	0.104419		6.93869	6.42583	7.7815		-0.694286	-0.496584	0
2014-08-26 08:05:00	7.04276	6.5285	7.88481		-0.590221	-0.393907	0.103315		6.93944	6.42519	7.7815		-0.693535	-0.497221	0
2014-08-26 08:10:00	7.04091	6.52814	7.88326		-0.592065	-0.39427	0.101758		6.93915	6.42638	7.7815		-0.693823	-0.496028	0
2014-08-26 08:15:00	7.04122	6.52879	7.88611		-0.591752	-0.393626	0.104613		6.93661	6.42417	7.7815		-0.696365	-0.498238	0
2014-08-26 08:20:00	7.04016	6.5278	7.88476		-0.592818	-0.394609	0.103256		6.9369	6.42455	7.7815		-0.696074	-0.497866	0
2014-08-26 08:25:00	7.04052	6.52901	7.88792		-0.59246	-0.393399	0.106417		6.9341	6.4226	7.7815		-0.698878	-0.499817	0
2014-08-26 08:30:00	7.03838	6.52999	7.88736		-0.594592	-0.392423	0.105856		6.93253	6.42413	7.7815		-0.700448	-0.498279	0
2014-08-26 08:35:00	7.03838	6.53047	7.89121		-0.594592	-0.391939	0.109706		6.92868	6.42077	7.7815		-0.704298	-0.501645	0
2014-08-26 08:40:00	7.03903	6.53369	7.89189		-0.593951	-0.388723	0.110393		6.92863	6.4233	7.7815		-0.704344	-0.499116	0
2014-08-26 08:45:00	7.03927	6.53468	7.89471		-0.593701	-0.387732	0.113213		6.92606	6.42147	7.7815		-0.706914	-0.500945	0
2014-08-26 08:50:00	7.03863	6.53746	7.89664		-0.594342	-0.38495	0.115145		6.92349	6.42232	7.7815		-0.709487	-0.500095	0
2014-08-26 08:55:00	7.03905	6.53992	7.89875		-0.593921	-0.382489	0.11725		6.9218	6.42267	7.7815		-0.711171	-0.499739	0
2014-08-26 09:00:00	7.03941	6.54013	7.8974		-0.593563	-0.382286	0.115896		6.92352	6.42423	7.7815		-0.709459	-0.498182	0
2014-08-26 09:05:00	7.04059	6.54002	7.89748		-0.592382	-0.382395	0.11598		6.92461	6.42404	7.7815		-0.708362	-0.498375	0
2014-08-26 09:10:00	7.04233	6.54057	7.89826		-0.590645	-0.381846	0.116757		6.92557	6.42381	7.7815		-0.707402	-0.498602	0
2014-08-26 09:15:00	7.0418	6.542	7.89915		-0.591174	-0.380415	0.117653		6.92415	6.42434	7.7815		-0.708827	-0.498067	0
2014-08-26 09:20:00	7.04325	6.54105	7.89806		-0.589725	-0.381362	0.116557		6.92669	6.42449	7.7815		-0.706282	-0.497919	0
2014-08-26 09:25:00	7.04205	6.5446	7.89742		-0.590929	-0.37781	0.115922		6.92613	6.42868	7.7815		-0.70685	-0.493732	0
2014-08-26 09:30:00	7.04298	6.5463	7.89564		-0.590001	-0.376111	0.114138		6.92884	6.43216	7.7815		-0.704139	-0.490249	0
2014-08-26 09:35:00	7.04336	6.54717	7.8965		-0.589617	-0.375246	0.114999		6.92836	6.43217	7.7815		-0.704616	-0.490245	0
2014-08-26 09:40:00	7.04461	6.54744	7.89806		-0.588369	-0.374969	0.116557		6.92805	6.43089	7.7815		-0.704926	-0.491526	0
2014-08-26 09:45:00	7.04496	6.54611	7.89575		-0.588011	-0.376298	0.114248		6.93072	6.43187	7.7815		-0.702259	-0.490546	0
2014-08-26 09:50:00	7.04475	6.54729	7.89471		-0.588231	-0.375117	0.113213		6.93153	6.43408	7.7815		-0.701444	-0.48833	0
2014-08-26 09:55:00	7.04556	6.54815	7.89892		-0.587415	-0.374264	0.117421		6.92814	6.43073	7.7815		-0.704836	-0.491684	0
2014-08-26 10:00:00	7.04549	6.55147	7.90108		-0.587482	-0.37094	0.119577		6.92592	6.43189	7.7815		-0.707059	-0.490517	0
2014-08-26 10:05:00	7.04734	6.54881	7.90024		-0.585631	-0.373605	0.118742		6.9286	6.43006	7.7815		-0.704374	-0.492347	0
2014-08-26 10:10:00	7.04855	6.55248	7.90039		-0.584425	-0.369931	0.118887		6.92966	6.43359	7.7815		-0.703312	-0.488819	0
2014-08-26 10:15:00	7.05015	6.55405	7.89938		-0.582831	-0.368362	0.117879		6.93227	6.43617	7.7815		-0.700709	-0.48624	0
2014-08-26 10:20:00	7.04993	6.55598	7.90329		-0.583043	-0.366434	0.121794		6.92814	6.43418	7.7815		-0.704837	-0.488228	0
2014-08-26 10:25:00	7.05085	6.55561	7.89996		-0.582124	-0.366804	0.118459		6.93239	6.43715	7.7815		-0.700582	-0.485263	0
2014-08-26 10:30:00	7.05071	6.55794	7.90332		-0.582261	-0.364472	0.12182		6.92889	6.43612	7.7815		-0.704081	-0.486292	0
2014-08-26 10:35:00	7.05345	6.55827	7.90513		-0.579529	-0.364141	0.123633		6.92981	6.43464	7.7815		-0.703163	-0.487774	0
2014-08-26 10:40:00	7.05306	6.55861	7.90545		-0.57992	-0.363798	0.123952		6.9291	6.43466	7.7815		-0.703872	-0.487751	0
2014-08-26 10:45:00	7.05628	6.56264	7.90389		-0.576693	-0.35977	0.122393		6.93389	6.44025	7.7815		-0.699087	-0.482163	0
2014-08-26 10:50:00	7.05845	6.55861	7.90108		-0.574528	-0.363798	0.119577		6.93887	6.43904	7.7815		-0.694105	-0.483375	0
2014-08-26 10:55:00	7.05863	6.56478	7.9037		-0.574346	-0.35763	0.122197		6.93643	6.44258	7.7815		-0.696543	-0.479827	0
2014-08-26 11:00:00	7.06132	6.5637	7.90254		-0.571657	-0.358716	0.121043		6.94028	6.44265	7.7815		-0.6927	-0.479759	0
2014-08-26 11:05:00	7.06639	6.56463	7.89771		-0.566586	-0.357782	0.116209		6.95018	6.44842	7.7815		-0.682794	-0.473991	0
2014-08-26 11:10:00	7.07	6.57338	7.89515		-0.562977	-0.349032	0.113648		6.95635	6.45973	7.7815		-0.676626	-0.46268	0
2014-08-26 11:15:00	7.07778	6.57485	7.88876		-0.555193	-0.347559	0.107263		6.97052	6.46759	7.7815		-0.662456	-0.454822	0
2014-08-26 11:20:00	7.08474	6.58456	7.88382		-0.548235	-0.337855	0.102323		6.98242	6.48223	7.7815		-0.650558	-0.440178	0
2014-08-26 11:25:00	7.09229	6.591	7.87998		-0.540685	-0.331412	0.0984755		6.99382	6.49252	7.7815		-0.639161	-0.429887	0
2014-08-26 11:30:00	7.10078	6.59669	7.87327		-0.532193	-0.325725	0.0917709		7.00901	6.50492	7.7815		-0.623964	-0.417496	0
2014-08-26 11:35:00	7.10891	6.60357	7.86412		-0.524064	-0.318839	0.0826164		7.0263	6.52096	7.7815		-0.606681	-0.401456	0
2014-08-26 11:40:00	7.11622	6.60902	7.86099		-0.516752	-0.313388	0.0794945		7.03673	6.52953	7.7815		-0.596246	-0.392883	0
2014-08-26 11:45:00	7.12517	6.61507	7.86108		-0.507801	-0.30734	0.079582		7.04559	6.53549	7.7815		-0.587383	-0.386922	0
2014-08-26 11:50:00	7.13183	6.61742	7.8583		-0.501144	-0.30499	0.0767991		7.05503	6.54062	7.7815		-0.577943	-0.381789	0
2014-08-26 11:55:00	7.13877	6.62149	7.85711		-0.49421	-0.300923	0.0756066		7.06316	6.54588	7.7815		-0.569817	-0.37653	0
2014-08-26 12:00:00	7.14461	6.62651	7.86151		-0.488366	-0.295903	0.0800063		7.0646	6.5465	7.7815		-0.568372	-0.375909	0
2014-08-26 12:05:00	7.1545	6.63514	7.85097		-0.478481	-0.287268	0.0694696		7.08503	6.56567	7.7815		-0.547951	-0.356738	0
2014-08-26 12:10:00	7.16263	6.63953	7.84778		-0.470347	-0.282884	0.0662777		7.09635	6.57325	7.7815		-0.536624	-0.349162	0
2014-08-26 12:15:00	7.17144	6.6422	7.84653		-0.461539	-0.280209	0.0650285		7.10641	6.57717	7.7815		-0.526568	-0.345237	0
2014-08-26 12:20:00	7.17996	6.64837	7.84462		-0.453019	-0.274041	0.0631202		7.11684	6.58525	7.7815		-0.516139	-0.337161	0
2014-08-26 12:25:00	7.18982	6.65697	7.84183		-0.443157	-0.265441	0.0603315		7.12949	6.59664	7.7815		-0.503488	-0.325772	0
2014-08-26 12:30:00	7.19988	6.66504	7.84155		-0.433096	-0.257368	0.0600458		7.13983	6.605	7.7815		-0.493142	-0.317414	0
2014-08-26 12:35:00	7.2093	6.6666	7.84604		-0.423679	-0.255812	0.0645417		7.14476	6.60206	7.7815		-0.488221	-0.320353	0
2014-08-26 12:40:00	7.21524	6.67633			-0.417739	-0.246084
2014-08-26 12:45:00	7.22608	6.68165			-0.406895	-0.240764
2014-08-26 12:50:00	7.23322	6.68729	7.80299		-0.399757	-0.235124	0.0214914		7.21173	6.6658	7.7815		-0.421248	-0.256616	0
2014-08-26 12:55:00	7.24083	6.69625	7.80543		-0.392143	-0.226166	0.0239316		7.2169	6.67231	7.7815		-0.416075	-0.250097	0
2014-08-26 13:00:00	7.24974	6.6993	7.81355		-0.383238	-0.22311	0.0320461		7.21769	6.66726	7.7815		-0.415284	-0.255156	0
2014-08-26 13:05:00	7.25805	6.70736	7.81166		-0.374931	-0.215051	0.0301559		7.22789	6.6772	7.7815		-0.405087	-0.245207	0
2014-08-26 13:10:00	7.26521	6.71192	7.81337		-0.367763	-0.210492	0.0318734		7.23334	6.68005	7.7815		-0.399636	-0.242365	0
2014-08-26 13:15:00	7.27487	6.71937	7.88803		-0.358107	-0.203038	0.106534		7.16834	6.61284	7.7815		-0.464641	-0.309571	0
2014-08-26 13:20:00	7.28021	6.72671	7.8849		-0.352768	-0.1957	0.103395		7.17681	6.62332	7.7815		-0.456164	-0.299096	0
2014-08-26 13:25:00	7.28806	6.73159	7.88797		-0.344914	-0.190824	0.106472		7.18159	6.62512	7.7815		-0.451386	-0.297297	0
2014-08-26 13:30:00	7.29598	6.74209	7.88581		-0.337	-0.180319	0.104312		7.19166	6.63778	7.7815		-0.441313	-0.284631	0
2014-08-26 13:35:00	7.30566	6.74758	7.88546		-0.327318	-0.174832	0.10396		7.2017	6.64362	7.7815		-0.431279	-0.278792	0
2014-08-26 13:40:00	7.31198	6.75218	7.88543		-0.320998	-0.170233	0.103935		7.20804	6.64824	7.7815		-0.424933	-0.274168	0
2014-08-26 13:45:00	7.32105	6.76031	7.88414		-0.311922	-0.162099	0.102636		7.21842	6.65768	7.7815		-0.414559	-0.264736	0
2014-08-26 13:50:00	7.32716	6.76028	7.88636		-0.305812	-0.16213	0.104865		7.2223	6.65542	7.7815		-0.410676	-0.266995	0
2014-08-26 13:55:00	7.33513	6.76757	7.89121		-0.297845	-0.154842	0.109706		7.22542	6.65786	7.7815		-0.407551	-0.264548	0
2014-08-26 14:00:00	7.34373	6.77383	7.89267		-0.28925	-0.14858	0.111174		7.23255	6.66266	7.7815		-0.400425	-0.259754	0
2014-08-26 14:05:00	7.34829	6.77878	7.89218		-0.284688	-0.143632	0.110684		7.2376	6.6681	7.7815		-0.395371	-0.254315	0
2014-08-26 14:10:00	7.35487	6.78354	7.88927		-0.278101	-0.138869	0.107773		7.2471	6.67577	7.7815		-0.385874	-0.246642	0
2014-08-26 14:15:00	7.36105	6.79106	7.89757		-0.271927	-0.131354	0.116067		7.24498	6.67499	7.7815		-0.387994	-0.247421	0
2014-08-26 14:20:00	7.36887	6.79585	7.89736		-0.264105	-0.126563	0.115864		7.25301	6.67998	7.7815		-0.379968	-0.242427	0
2014-08-26 14:25:00	7.3751	6.80128	7.89425		-0.257879	-0.121132	0.112755		7.26234	6.68852	7.7815		-0.370633	-0.233887	0
2014-08-26 14:30:00	7.38105	6.80668	7.89333		-0.251923	-0.115727	0.111832		7.26922	6.69485	7.7815		-0.363755	-0.227559	0
2014-08-26 14:35:00	7.38548	6.80705	7.89187		-0.247493	-0.115362	0.110368		7.27512	6.69668	7.7815		-0.357861	-0.22573	0
2014-08-26 14:40:00	7.3921	6.81388	7.89328		-0.24088	-0.10853	0.111777		7.28032	6.7021	7.7815		-0.352657	-0.220307	0
2014-08-26 14:45:00	7.39803	6.81584	7.89155		-0.234946	-0.106576	0.110048		7.28798	6.70579	7.7815		-0.344994	-0.216624	0
2014-08-26 14:50:00	7.40453	6.82205	7.89391		-0.228449	-0.100359	0.112413		7.29211	6.70964	7.7815		-0.340862	-0.212772	0
2014-08-26 14:55:00	7.41049	6.82501	7.89423		-0.222487	-0.0974025	0.112726		7.29776	6.71228	7.7815		-0.335213	-0.210128	0
2014-08-26 15:00:00	7.41687	6.8274	7.89354		-0.216107	-0.0950149	0.112036		7.30483	6.71536	7.7815		-0.328142	-0.20705	0
2014-08-26 15:05:00	7.42161	6.83284	7.89181		-0.211366	-0.089571	0.11031		7.3113	6.72253	7.7815		-0.321675	-0.199881	0
2014-08-26 15:10:00	7.42778	6.83562	7.8948		-0.205193	-0.0867953	0.113303		7.31448	6.72231	7.7815		-0.318496	-0.200098	0
2014-08-26 15:15:00	7.43395	6.84271	7.89233		-0.199025	-0.0797025	0.110826		7.32313	6.73188	7.7815		-0.309851	-0.190528	0
2014-08-26 15:20:00	7.44024	6.8493	7.89578		-0.192736	-0.0731138	0.114277		7.32596	6.73502	7.7815		-0.307013	-0.187391	0
2014-08-26 15:25:00	7.44586	6.84987	7.89639		-0.187119	-0.0725392	0.114887		7.33097	6.73499	7.7815		-0.302005	-0.187426	0
2014-08-26 15:30:00	7.44928	6.85257	7.89765		-0.183694	-0.0698439	0.116154		7.33313	6.73641	7.7815		-0.299848	-0.185998	0
2014-08-26 15:35:00	7.45549	6.85566	7.89875		-0.177484	-0.0667526	0.11725		7.33824	6.73841	7.7815		-0.294734	-0.184002	0
2014-08-26 15:40:00	7.46057	6.86126	7.89751		-0.17241	-0.0611544	0.116009		7.34456	6.74525	7.7815		-0.288419	-0.177163	0
2014-08-26 15:45:00	7.46769	6.86621	7.89944		-0.165286	-0.0562011	0.117937		7.34975	6.74827	7.7815		-0.283222	-0.174138	0
2014-08-26 15:50:00	7.47246	6.86721	7.89716		-0.160514	-0.0551972	0.11566		7.3568	6.75155	7.7815		-0.276175	-0.170858	0
2014-08-26 15:55:00	7.47729	6.86923	7.90269		-0.155688	-0.0531858	0.121188		7.3561	6.74804	7.7815		-0.276877	-0.174374	0
2014-08-26 16:00:00	7.48297	6.87309	7.89901		-0.150002	-0.049319	0.117508		7.36547	6.75558	7.7815		-0.267509	-0.166827	0
2014-08-26 16:05:00	7.48799	6.87657	7.90082		-0.144982	-0.0458421	0.119319		7.36867	6.75725	7.7815		-0.264302	-0.165161	0
2014-08-26 16:10:00	7.49215	6.87803	7.90364		-0.140829	-0.0443792	0.122135		7.37001	6.7559	7.7815		-0.262964	-0.166515	0
2014-08-26 16:15:00	7.49723	6.88186	7.90384		-0.135751	-0.0405536	0.122335		7.37489	6.75952	7.7815		-0.258086	-0.162889	0
2014-08-26 16:20:00	7.50269	6.88065	7.90453		-0.130282	-0.0417633	0.123028		7.37967	6.75762	7.7815		-0.25331	-0.164791	0
2014-08-26 16:25:00	7.50608	6.88101	7.90662		-0.126897	-0.0414053	0.125125		7.38095	6.75588	7.7815		-0.252022	-0.16653	0
2014-08-26 16:30:00	7.50953	6.88075	7.90697		-0.123443	-0.0416578	0.125472		7.38406	6.75528	7.7815		-0.248915	-0.16713	0
2014-08-26 16:35:00	7.51439	6.88319	7.90743		-0.118583	-0.0392234	0.12593		7.38846	6.75726	7.7815		-0.244513	-0.165153	0
2014-08-26 16:40:00	7.51794	6.88297	7.9072		-0.115033	-0.0394382	0.125701		7.39224	6.75727	7.7815		-0.240734	-0.165139	0
2014-08-26 16:45:00	7.51929	6.88387	7.9095		-0.113688	-0.0385453	0.127997		7.39129	6.75587	7.7815		-0.241685	-0.166542	0
2014-08-26 16:50:00	7.52365	6.88666	7.90916		-0.109326	-0.0357539	0.127655		7.39599	6.759	7.7815		-0.236981	-0.163409	0
2014-08-26 16:55:00	7.52648	6.88458	7.91254		-0.1065	-0.0378294	0.131038		7.39544	6.75354	7.7815		-0.237539	-0.168868	0
2014-08-26 17:00:00	7.53037	6.88662	7.91339		-0.102605	-0.0357915	0.131894		7.39848	6.75473	7.7815		-0.234499	-0.167686	0
2014-08-26 17:05:00	7.53316	6.88547	7.913		-0.0998199	-0.0369366	0.131499		7.40166	6.75398	7.7815		-0.231318	-0.168435	0
2014-08-26 17:10:00	7.53522	6.88505	7.91409		-0.0977532	-0.0373661	0.132589		7.40263	6.75246	7.7815		-0.230343	-0.169955	0
2014-08-26 17:15:00	7.53797	6.88404	7.88114		-0.0950054	-0.0383682	0.0996355		7.43834	6.78441	7.7815		-0.194641	-0.138004	0
2014-08-26 17:20:00	7.53908	6.88473	7.8823		-0.0938967	-0.0376825	0.100795		7.43828	6.78393	7.7815		-0.194692	-0.138478	0
2014-08-26 17:25:00	7.54176	6.88412	7.88391		-0.0912136	-0.0382928	0.102407		7.43936	6.78171	7.7815		-0.193621	-0.1407	0
2014-08-26 17:30:00	7.54421	6.88394	7.88373		-0.0887642	-0.0384737	0.102233		7.44198	6.78171	7.7815		-0.190997	-0.140706	0
2014-08-26 17:35:00	7.54539	6.88286	7.88577		-0.0875857	-0.0395475	0.104274		7.44112	6.77859	7.7815		-0.191859	-0.143821	0
2014-08-26 17:40:00	7.54706	6.88086	7.88647		-0.0859134	-0.0415485	0.104974		7.44209	6.77589	7.7815		-0.190888	-0.146523	0
2014-08-26 17:45:00	7.5465	6.87657	7.89043		-0.0864743	-0.0458421	0.108925		7.43758	6.76764	7.7815		-0.1954	-0.154767	0
2014-08-26 17:50:00	7.54853	6.87536	7.89149		-0.0844495	-0.0470562	0.10999		7.43854	6.76537	7.7815		-0.19444	-0.157046	0
2014-08-26 17:55:00	7.54987	6.87348	7.89181		-0.0831093	-0.0489267	0.11031		7.43956	6.76318	7.7815		-0.193419	-0.159236	0
2014-08-26 18:00:00	7.55035	6.87091	7.89279		-0.0826261	-0.0515031	0.111287		7.43906	6.75962	7.7815		-0.193913	-0.16279	0
2014-08-26 18:05:00	7.55059	6.86807	7.89593		-0.0823899	-0.0543367	0.114429		7.43616	6.75365	7.7815		-0.196819	-0.168765	0
2014-08-26 18:10:00	7.5497	6.8655	7.89552		-0.0832786	-0.0569145	0.114019		7.43568	6.75148	7.7815		-0.197298	-0.170934	0
2014-08-26 18:15:00	7.55107	6.86072	7.89699		-0.0819068	-0.0616907	0.115493		7.43558	6.74523	7.7815		-0.1974	-0.177184	0
2014-08-26 18:20:00	7.55176	6.85774	7.89921		-0.0812192	-0.0646746	0.117708		7.43405	6.74003	7.7815		-0.198927	-0.182382	0
2014-08-26 18:25:00	7.55019	6.85458	7.90108		-0.0827813	-0.0678333	0.119577		7.43062	6.735	7.7815		-0.202358	-0.18741	0
2014-08-26 18:30:00	7.55071	6.85437	7.90177		-0.0822629	-0.0680411	0.120267		7.43045	6.7341	7.7815		-0.20253	-0.188308	0
2014-08-26 18:35:00	7.5517	6.85174	7.9022		-0.0812791	-0.0706716	0.120698		7.431	6.73104	7.7815		-0.201978	-0.19137	0
2014-08-26 18:40:00	7.55231	6.84803	7.90134		-0.0806657	-0.0743768	0.119838		7.43247	6.7282	7.7815		-0.200504	-0.194215	0
2014-08-26 18:45:00	7.55218	6.84764	7.90062		-0.0807926	-0.0747738	0.119119		7.43306	6.72852	7.7815		-0.199912	-0.193893	0
2014-08-26 18:50:00	7.55107	6.84937	7.89964		-0.0819068	-0.0730458	0.11814		7.43293	6.73123	7.7815		-0.200046	-0.191185	0
2014-08-26 18:55:00	7.55143	6.84721	7.8984		-0.0815436	-0.0751974	0.116902		7.43453	6.73031	7.7815		-0.198445	-0.192099	0
2014-08-26 19:00:00	7.55107	6.84426	7.8982		-0.0819068	-0.0781514	0.116702		7.43437	6.72756	7.7815		-0.198609	-0.194853	0
2014-08-26 19:05:00	7.55084	6.84347	7.89736		-0.0821325	-0.078942	0.115864		7.43498	6.72761	7.7815		-0.197996	-0.194806	0
2014-08-26 19:10:00	7.55182	6.84188	7.89774		-0.0811522	-0.0805273	0.116238		7.43559	6.72565	7.7815		-0.19739	-0.196765	0
2014-08-26 19:15:00	7.54921	6.83778	7.89829		-0.0837652	-0.0846336	0.116786		7.43243	6.72099	7.7815		-0.200551	-0.201419	0
2014-08-26 19:20:00	7.54804	6.83655	7.89903		-0.0849362	-0.0858602	0.117534		7.43051	6.71902	7.7815		-0.20247	-0.203394	0
2014-08-26 19:25:00	7.54954	6.83172	7.89903		-0.0834337	-0.0906921	0.117534		7.43201	6.71419	7.7815		-0.200967	-0.208226	0
2014-08-26 19:30:00	7.5465	6.83522	7.90102		-0.0864743	-0.0871929	0.119522		7.42698	6.7157	7.7815		-0.205997	-0.206715	0
2014-08-26 19:35:00	7.54506	6.83442	7.90139		-0.0879138	-0.0879881	0.119893		7.42517	6.71453	7.7815		-0.207807	-0.207881	0
2014-08-26 19:40:00	7.54477	6.8345	7.90042		-0.0882067	-0.0879161	0.118916		7.42585	6.71558	7.7815		-0.207123	-0.206832	0
2014-08-26 19:45:00	7.54379	6.83313	7.90082		-0.0891842	-0.0892832	0.119319		7.42447	6.71381	7.7815		-0.208503	-0.208602	0
2014-08-26 19:50:00	7.54304	6.8271	7.90154		-0.0899359	-0.0953067	0.120038		7.423	6.70707	7.7815		-0.209974	-0.215345	0
2014-08-26 19:55:00	7.54183	6.82826	7.90119		-0.0911501	-0.0941547	0.11969		7.42214	6.70857	7.7815		-0.21084	-0.213845	0
2014-08-26 20:00:00	7.5399	6.82812	7.90217		-0.093074	-0.0942949	0.120673		7.41923	6.70744	7.7815		-0.213747	-0.214968	0
2014-08-26 20:05:00	7.53967	6.82556	7.90504		-0.093307	-0.0968529	0.123543		7.41613	6.70202	7.7815		-0.21685	-0.220396	0
2014-08-26 20:10:00	7.53892	6.8201	7.90139		-0.0940591	-0.102308	0.119893		7.41902	6.70021	7.7815		-0.213952	-0.222201	0
2014-08-26 20:15:00	7.53561	6.81978	7.90116		-0.0973611	-0.102635	0.119661		7.41595	6.70012	7.7815		-0.217022	-0.222295	0
2014-08-26 20:20:00	7.53424	6.82115	7.90062		-0.0987353	-0.101266	0.119119		7.41512	6.70203	7.7815		-0.217855	-0.220385	0
2014-08-26 20:25:00	7.53381	6.8201	7.90062		-0.0991698	-0.102308	0.119119		7.41469	6.70098	7.7815		-0.218289	-0.221428	0
2014-08-26 20:30:00	7.53156	6.82212	7.90093		-0.101421	-0.100287	0.119432		7.41212	6.70269	7.7815		-0.220853	-0.219719	0
2014-08-26 20:35:00	7.52956	6.8162	7.89973		-0.103421	-0.106215	0.118227		7.41133	6.69797	7.7815		-0.221648	-0.224442	0
2014-08-26 20:40:00	7.52719	6.81211	7.90381		-0.105782	-0.110302	0.122309		7.40488	6.6898	7.7815		-0.228092	-0.232611	0
2014-08-26 20:45:00	7.52523	6.80505	7.90481		-0.107748	-0.11736	0.123315		7.40191	6.68174	7.7815		-0.231063	-0.240674	0
2014-08-26 20:50:00	7.52438	6.80237	7.90194		-0.108601	-0.120038	0.120444		7.40393	6.68193	7.7815		-0.229045	-0.240482	0
2014-08-26 20:55:00	7.52076	6.8073	7.90007		-0.112213	-0.115112	0.118572		7.40219	6.68873	7.7815		-0.230784	-0.233683	0
2014-08-26 21:00:00	7.51699	6.80867	7.89984		-0.115981	-0.113741	0.118339		7.39866	6.69033	7.7815		-0.234321	-0.23208	0
2014-08-26 21:05:00	7.51548	6.81005	7.898		-0.117497	-0.112363	0.116499		7.39898	6.69355	7.7815		-0.233995	-0.228862	0
2014-08-26 21:10:00	7.51242	6.80726	7.89751		-0.120552	-0.11515	0.116009		7.39642	6.69125	7.7815		-0.236561	-0.231158	0
2014-08-26 21:15:00	7.50667	6.80074	7.89673		-0.126302	-0.121672	0.115228		7.39145	6.68551	7.7815		-0.24153	-0.2369	0
2014-08-26 21:20:00	7.50483	6.7928	7.89774		-0.128145	-0.129612	0.116238		7.38859	6.67656	7.7815		-0.244382	-0.24585	0
2014-08-26 21:25:00	7.4998	6.78971	7.89716		-0.133179	-0.132697	0.11566		7.38414	6.67405	7.7815		-0.24884	-0.248357	0
2014-08-26 21:30:00	7.49551	6.78841	7.89659		-0.137464	-0.134002	0.11509		7.38042	6.67332	7.7815		-0.252554	-0.249091	0
2014-08-26 21:35:00	7.49129	6.78129	7.89642		-0.141684	-0.141126	0.114916		7.37638	6.66637	7.7815		-0.2566	-0.256042	0
2014-08-26 21:40:00	7.4877	6.7743	7.89771		-0.145281	-0.148107	0.116209		7.37149	6.6581	7.7815		-0.261489	-0.264316	0
2014-08-26 21:45:00	7.4835	6.77598	7.89811		-0.149472	-0.146431	0.116612		7.36689	6.65937	7.7815		-0.266084	-0.263043	0
2014-08-26 21:50:00	7.47884	6.7759	7.8957		-0.154131	-0.146507	0.114197		7.36465	6.66171	7.7815		-0.268328	-0.260704	0
2014-08-26 21:55:00	7.47233	6.76473	7.89114		-0.160642	-0.157686	0.109645		7.36269	6.65508	7.7815		-0.270287	-0.267331	0
2014-08-26 22:00:00	7.46839	6.76378	7.89218		-0.164588	-0.158632	0.110684		7.3577	6.6531	7.7815		-0.275272	-0.269316	0
2014-08-26 22:05:00	7.46345	6.7636	7.88846		-0.169522	-0.158811	0.10696		7.35649	6.65664	7.7815		-0.276482	-0.265771	0
2014-08-26 22:10:00	7.45819	6.76487	7.88625		-0.17479	-0.157537	0.104752		7.35343	6.66012	7.7815		-0.279542	-0.262289	0
2014-08-26 22:15:00	7.45506	6.76192	7.88633		-0.177912	-0.16049	0.104829		7.35024	6.65709	7.7815		-0.282741	-0.265319	0
2014-08-26 22:20:00	7.44845	6.76251	7.88605		-0.184522	-0.159906	0.104555		7.3439	6.65795	7.7815		-0.289076	-0.26446	0
2014-08-26 22:25:00	7.4443	6.75988	7.88549		-0.188678	-0.162534	0.10399		7.34031	6.65589	7.7815		-0.292668	-0.266524	0
2014-08-26 22:30:00	7.44058	6.75849	7.88402		-0.192401	-0.163919	0.10252		7.33806	6.65597	7.7815		-0.294921	-0.26644	0
2014-08-26 22:35:00	7.43418	6.75707	7.88486		-0.198793	-0.165343	0.10336		7.33082	6.65371	7.7815		-0.302153	-0.268703	0
2014-08-26 22:40:00	7.43026	6.7479	7.88473		-0.20272	-0.174507	0.103231		7.32703	6.64467	7.7815		-0.30595	-0.277737	0
2014-08-26 22:45:00	7.42465	6.74769	7.88494		-0.208325	-0.174725	0.103444		7.32121	6.64424	7.7815		-0.311769	-0.278168	0
2014-08-26 22:50:00	7.42091	6.73554	7.88561		-0.212067	-0.186869	0.104112		7.3168	6.63143	7.7815		-0.316179	-0.290981	0
2014-08-26 22:55:00	7.4153	6.73576	7.8867		-0.217675	-0.186651	0.105204		7.3101	6.63056	7.7815		-0.322878	-0.291854	0
2014-08-26 23:00:00	7.41079	6.73788	7.88697		-0.22219	-0.184528	0.105468		7.30532	6.63242	7.7815		-0.327658	-0.289996	0
2014-08-26 23:05:00	7.40684	6.73243	7.88734		-0.226138	-0.189982	0.10584		7.301	6.62659	7.7815		-0.331977	-0.295822	0
2014-08-26 23:10:00	7.40145	6.73206	7.88622		-0.231525	-0.19035	0.104716		7.29674	6.62735	7.7815		-0.336241	-0.295066	0
2014-08-26 23:15:00	7.39773	6.72774	7.88718		-0.235243	-0.194674	0.105685		7.29205	6.62205	7.7815		-0.340928	-0.300359	0
2014-08-26 23:20:00	7.3925	6.71765	7.88503		-0.240478	-0.204762	0.103534		7.28896	6.61412	7.7815		-0.344012	-0.308296	0
2014-08-26 23:25:00	7.38643	6.71575	7.88563		-0.246548	-0.206666	0.104132		7.2823	6.61161	7.7815		-0.35068	-0.310798	0
2014-08-26 23:30:00	7.38172	6.70935	7.88581		-0.251254	-0.213061	0.104312		7.27741	6.60504	7.7815		-0.355567	-0.317373	0
2014-08-26 23:35:00	7.3792	6.70913	7.88616		-0.253773	-0.213283	0.104661		7.27454	6.60447	7.7815		-0.358434	-0.317944	0
2014-08-26 23:40:00	7.37385	6.70475	7.88459		-0.259126	-0.217664	0.103085		7.27076	6.60166	7.7815		-0.362212	-0.320749	0
2014-08-26 23:45:00	7.36991	6.70508	7.88593		-0.263061	-0.21733	0.104429		7.26549	6.60065	7.7815		-0.36749	-0.321759	0
2014-08-26 23:50:00	7.36433	6.70501			-0.26865	-0.217403
2014-08-26 23:55:00	7.36055	6.70221			-0.272431	-0.220204
2014-08-27	7.35404	6.69945			-0.278941	-0.22296
2014-08-27 00:05:00	7.34826	6.69036			-0.28472	-0.232054
2014-08-27 00:10:00	7.34335	6.68995			-0.289622	-0.232461
2014-08-27 00:15:00	7.33882	6.68615			-0.294155	-0.236266
2014-08-27 00:20:00	7.33357	6.67817			-0.299405	-0.244237
2014-08-27 00:25:00	7.32801	6.67584			-0.304966	-0.246569
2014-08-27 00:30:00	7.32421	6.67673			-0.308762	-0.24568
2014-08-27 00:35:00	7.31851	6.67503			-0.314465	-0.247381
2014-08-27 00:40:00	7.31392	6.67163			-0.319054	-0.250779
2014-08-27 00:45:00	7.30889	6.66593	7.9432		-0.324087	-0.256478	0.161704		7.14718	6.50423	7.7815		-0.485791	-0.418182	0
2014-08-27 00:50:00	7.30364	6.65942	7.94497		-0.329333	-0.262993	0.163473		7.14017	6.49595	7.7815		-0.492806	-0.426466	0
2014-08-27 00:55:00	7.2983	6.65064	7.93661		-0.334676	-0.271777	0.155114		7.14319	6.49552	7.7815		-0.48979	-0.426891	0
2014-08-27 01:00:00	7.29383	6.64116	7.94093		-0.339148	-0.281247	0.159428		7.1344	6.48174	7.7815		-0.498575	-0.440675	0
2014-08-27 01:05:00	7.28984	6.63563	7.9189		-0.343135	-0.286782	0.137404		7.15244	6.49823	7.7815		-0.480539	-0.424186	0
2014-08-27 01:10:00	7.28393	6.6315	7.92295		-0.349045	-0.290916	0.141448		7.14248	6.49005	7.7815		-0.490494	-0.432364	0
2014-08-27 01:15:00	7.28059	6.62439	7.92057		-0.352391	-0.298018	0.139066		7.14152	6.48533	7.7815		-0.491457	-0.437085	0
2014-08-27 01:20:00	7.27614	6.62286	7.92458		-0.356838	-0.29955	0.143077		7.13306	6.47978	7.7815		-0.499916	-0.442627	0
2014-08-27 01:25:00	7.2697	6.61559	7.92647		-0.363274	-0.306817	0.14497		7.12473	6.47062	7.7815		-0.508244	-0.451787	0
2014-08-27 01:30:00	7.2672	6.6116	7.92955		-0.365776	-0.310809	0.148053		7.11915	6.46355	7.7815		-0.513829	-0.458862	0
2014-08-27 01:35:00	7.2623	6.61	7.92483		-0.370678	-0.312416	0.143334		7.11896	6.46666	7.7815		-0.514013	-0.45575	0
2014-08-27 01:40:00	7.25818	6.60626	7.92818		-0.374792	-0.316154	0.146682		7.1115	6.45958	7.7815		-0.521474	-0.462836	0
2014-08-27 01:45:00	7.25393	6.60745	7.92916		-0.379047	-0.314957	0.147658		7.10627	6.4598	7.7815		-0.526705	-0.462615	0
2014-08-27 01:50:00	7.24857	6.60118	7.93156		-0.384404	-0.321235	0.150056		7.09852	6.45112	7.7815		-0.534461	-0.471291	0
2014-08-27 01:55:00	7.24499	6.59542	7.91526		-0.387985	-0.326993	0.133764		7.11123	6.46166	7.7815		-0.521748	-0.460757	0
2014-08-27 02:00:00	7.24056	6.59602	7.908		-0.392417	-0.326396	0.126503		7.11406	6.46951	7.7815		-0.518919	-0.452899	0
2014-08-27 02:05:00	7.2376	6.58917	7.91681		-0.39538	-0.333243	0.135314		7.10228	6.45385	7.7815		-0.530694	-0.468557	0
2014-08-27 02:10:00	7.23171	6.58692	7.91704		-0.401269	-0.335491	0.135542		7.09617	6.45138	7.7815		-0.536811	-0.471033	0
2014-08-27 02:15:00	7.22657	6.58602	7.91549		-0.406408	-0.336388	0.133992		7.09258	6.45203	7.7815		-0.5404	-0.470379	0
2014-08-27 02:20:00	7.22301	6.58351	7.9099		-0.409965	-0.3389	0.128399		7.09461	6.45511	7.7815		-0.538364	-0.467299	0
2014-08-27 02:25:00	7.21797	6.58625	7.91111		-0.415003	-0.336162	0.129606		7.08837	6.45664	7.7815		-0.544609	-0.465769	0
2014-08-27 02:30:00	7.21393	6.58438	7.90952		-0.419049	-0.338034	0.128022		7.0859	6.45636	7.7815		-0.547072	-0.466056	0
2014-08-27 02:35:00	7.21047	6.58759	7.91021		-0.422504	-0.334819	0.128715		7.08176	6.45888	7.7815		-0.551219	-0.463534	0
2014-08-27 02:40:00	7.20441	6.58846	7.90717		-0.428564	-0.333954	0.125669		7.07874	6.46279	7.7815		-0.554233	-0.459623	0
2014-08-27 02:45:00	7.19988	6.58805	7.9091		-0.433096	-0.334365	0.127598		7.07228	6.46045	7.7815		-0.560693	-0.461963	0
2014-08-27 02:50:00	7.19634	6.5901	7.91162		-0.436633	-0.332312	0.130121		7.06622	6.45998	7.7815		-0.566754	-0.462433	0
2014-08-27 02:55:00	7.19035	6.59044	7.91199		-0.442628	-0.33197	0.130491		7.05986	6.45995	7.7815		-0.57312	-0.462462	0
2014-08-27 03:00:00	7.18854	6.58524	7.9163		-0.444433	-0.337176	0.134796		7.05375	6.45044	7.7815		-0.57923	-0.471972	0
2014-08-27 03:05:00	7.18288	6.58404	7.91256		-0.4501	-0.338375	0.131064		7.05181	6.45297	7.7815		-0.581164	-0.46944	0
2014-08-27 03:10:00	7.17992	6.58445	7.91414		-0.453052	-0.337964	0.132644		7.04728	6.4518	7.7815		-0.585696	-0.470608	0
2014-08-27 03:15:00	7.17422	6.57991	7.91552		-0.458761	-0.342504	0.134021		7.04019	6.44589	7.7815		-0.592782	-0.476525	0
2014-08-27 03:20:00	7.1696	6.57928	7.91443		-0.463381	-0.343133	0.13293		7.03666	6.44635	7.7815		-0.596311	-0.476064	0
2014-08-27 03:25:00	7.16601	6.57871	7.91722		-0.46697	-0.3437	0.135716		7.03029	6.443	7.7815		-0.602686	-0.479416	0
2014-08-27 03:30:00	7.16214	6.57496	7.91865		-0.47084	-0.34745	0.137147		7.02499	6.43781	7.7815		-0.607987	-0.484597	0
2014-08-27 03:35:00	7.15799	6.57275	7.92079		-0.474987	-0.349662	0.139295		7.01869	6.43346	7.7815		-0.614282	-0.488957	0
2014-08-27 03:40:00	7.15484	6.57181	7.92295		-0.478131	-0.350607	0.141448		7.0134	6.43036	7.7815		-0.619579	-0.492055	0
2014-08-27 03:45:00	7.15065	6.56918	7.92515		-0.482323	-0.353231	0.143649		7.007	6.42553	7.7815		-0.625972	-0.49688	0
2014-08-27 03:50:00	7.14699	6.56553	7.92741		-0.485985	-0.356879	0.145911		7.00108	6.41962	7.7815		-0.631896	-0.50279	0
2014-08-27 03:55:00	7.14182	6.56098	7.92944		-0.491161	-0.361428	0.147937		6.99388	6.41305	7.7815		-0.639098	-0.509365	0
2014-08-27 04:00:00	7.13954	6.55749	7.93221		-0.493436	-0.364923	0.150711		6.98883	6.40678	7.7815		-0.644147	-0.515635	0
2014-08-27 04:05:00	7.13582	6.55737	7.93233		-0.497154	-0.36504	0.15083		6.98499	6.40654	7.7815		-0.647984	-0.51587	0
2014-08-27 04:10:00	7.13264	6.55749	7.93247		-0.500332	-0.364923	0.150968		6.98168	6.40652	7.7815		-0.6513	-0.515891	0
2014-08-27 04:15:00	7.12801	6.55688	7.93313		-0.504965	-0.365531	0.151629		6.97638	6.40525	7.7815		-0.656594	-0.51716	0
2014-08-27 04:20:00	7.12503	6.55413	7.93533		-0.507945	-0.36828	0.153831		6.9712	6.4003	7.7815		-0.661776	-0.522111	0
2014-08-27 04:25:00	7.12111	6.54879	7.93781		-0.511869	-0.373625	0.156311		6.9648	6.39248	7.7815		-0.66818	-0.529935	0
2014-08-27 04:30:00	7.11924	6.54166	7.94163		-0.513732	-0.38075	0.160133		6.95911	6.38153	7.7815		-0.673865	-0.540883	0
2014-08-27 04:35:00	7.11397	6.53128	7.93562		-0.519004	-0.391131	0.154116		6.95986	6.37716	7.7815		-0.67312	-0.545247	0
2014-08-27 04:40:00	7.11042	6.53635	7.93527		-0.522555	-0.386062	0.15377		6.95665	6.38258	7.7815		-0.676324	-0.539832	0
2014-08-27 04:45:00	7.10715	6.53105	7.93559		-0.525822	-0.391357	0.154087		6.95307	6.37697	7.7815		-0.679909	-0.545445	0
2014-08-27 04:50:00	7.10357	6.53404	7.93327		-0.529409	-0.388372	0.15177		6.9518	6.38227	7.7815		-0.681179	-0.540142	0
2014-08-27 04:55:00	7.10149	6.53505	7.93259		-0.53149	-0.387357	0.151087		6.9504	6.38397	7.7815		-0.682577	-0.538444	0
2014-08-27 05:00:00	7.09772	6.53396	7.9327		-0.53526	-0.38845	0.151199		6.94652	6.38276	7.7815		-0.686459	-0.539649	0
2014-08-27 05:05:00	7.09641	6.53102	7.92781		-0.536564	-0.391396	0.146309		6.9501	6.38471	7.7815		-0.682873	-0.537706	0
2014-08-27 05:10:00	7.09289	6.52976	7.92767		-0.540085	-0.39265	0.146168		6.94672	6.38359	7.7815		-0.686253	-0.538817	0
2014-08-27 05:15:00	7.09152	6.53373	7.92529		-0.54146	-0.388684	0.143794		6.94772	6.38993	7.7815		-0.685254	-0.532478	0
2014-08-27 05:20:00	7.08944	6.52735	7.92532		-0.54354	-0.395058	0.14382		6.94562	6.38353	7.7815		-0.687359	-0.538878	0
2014-08-27 05:25:00	7.08749	6.52787	7.92323		-0.545483	-0.394539	0.141734		6.94576	6.38614	7.7815		-0.687217	-0.536273	0
2014-08-27 05:30:00	7.08654	6.52929	7.92295		-0.54644	-0.393126	0.141448		6.94509	6.38784	7.7815		-0.687888	-0.534574	0
2014-08-27 05:35:00	7.08538	6.52836	7.92271		-0.547601	-0.394055	0.141214		6.94416	6.38714	7.7815		-0.688814	-0.535269	0
2014-08-27 05:40:00	7.08315	6.52809	7.91928		-0.549823	-0.394321	0.137777		6.94538	6.39031	7.7815		-0.6876	-0.532098	0
2014-08-27 05:45:00	7.08283	6.5255	7.91859		-0.550142	-0.396913	0.137089		6.94574	6.38841	7.7815		-0.687231	-0.534003	0
2014-08-27 05:50:00	7.08174	6.52854	7.9189		-0.551237	-0.393868	0.137404		6.94434	6.39114	7.7815		-0.688641	-0.531272	0
2014-08-27 05:55:00	7.0798	6.52708	7.91667		-0.553178	-0.395328	0.135169		6.94463	6.39191	7.7815		-0.688347	-0.530497	0
2014-08-27 06:00:00	7.07803	6.52431	7.91704		-0.554948	-0.398097	0.135542		6.94249	6.38877	7.7815		-0.69049	-0.533639	0
2014-08-27 06:05:00	7.07725	6.51872	7.91893		-0.555728	-0.403692	0.137433		6.93982	6.38129	7.7815		-0.693161	-0.541125	0
2014-08-27 06:10:00	7.07392	6.52387	7.91561		-0.559051	-0.398542	0.134108		6.93982	6.38976	7.7815		-0.693159	-0.53265	0
2014-08-27 06:15:00	7.07336	6.52221	7.91532		-0.559619	-0.400206	0.133825		6.93953	6.38838	7.7815		-0.693444	-0.534031	0
2014-08-27 06:20:00	7.07169	6.52302	7.9142		-0.561283	-0.399394	0.132699		6.93899	6.39032	7.7815		-0.693982	-0.532092	0
2014-08-27 06:25:00	7.07096	6.52128	7.9136		-0.562019	-0.401136	0.132097		6.93886	6.38918	7.7815		-0.694116	-0.533233	0
2014-08-27 06:30:00	7.06996	6.51946	7.91429		-0.563015	-0.402953	0.132789		6.93717	6.38667	7.7815		-0.695803	-0.535742	0
2014-08-27 06:35:00	7.07	6.52265	7.91205		-0.562977	-0.399765	0.130549		6.93945	6.3921	7.7815		-0.693527	-0.530314	0
2014-08-27 06:40:00	7.0671	6.52747	7.91127		-0.56588	-0.394945	0.129774		6.93732	6.39769	7.7815		-0.695653	-0.524719	0
2014-08-27 06:45:00	7.06586	6.53154	7.9089		-0.567121	-0.39087	0.127398		6.93846	6.40414	7.7815		-0.694519	-0.518267	0
2014-08-27 06:50:00	7.06656	6.5332	7.90838		-0.566415	-0.389207	0.126876		6.93968	6.40633	7.7815		-0.693291	-0.516083	0
2014-08-27 06:55:00	7.06433	6.5311	7.90861		-0.568645	-0.391311	0.127108		6.93722	6.40399	7.7815		-0.695753	-0.518419	0
2014-08-27 07:00:00	7.06288	6.53419	7.90852		-0.570099	-0.38822	0.127021		6.93586	6.40717	7.7815		-0.69712	-0.515241	0
2014-08-27 07:05:00	7.06214	6.53539	7.90657		-0.570839	-0.387018	0.125067		6.93707	6.41033	7.7815		-0.695905	-0.512085	0
2014-08-27 07:10:00	7.06168	6.53795	7.90378		-0.5713	-0.384467	0.12228		6.9394	6.41566	7.7815		-0.69358	-0.506747	0
2014-08-27 07:15:00	7.06178	6.53732	7.90248		-0.571192	-0.385091	0.120982		6.9408	6.41634	7.7815		-0.692174	-0.506073	0
2014-08-27 07:20:00	7.05927	6.54129	7.90018		-0.57371	-0.381124	0.118684		6.94058	6.4226	7.7815		-0.692394	-0.499809	0
2014-08-27 07:25:00	7.05927	6.54354	7.89935		-0.57371	-0.378867	0.117853		6.94141	6.42569	7.7815		-0.691563	-0.496719	0
2014-08-27 07:30:00	7.05891	6.54177	7.90206		-0.574067	-0.380637	0.120557		6.93835	6.42122	7.7815		-0.694624	-0.501193	0
2014-08-27 07:35:00	7.05703	6.54256	7.90243		-0.575946	-0.379849	0.12093		6.9361	6.42163	7.7815		-0.696876	-0.50078	0
2014-08-27 07:40:00	7.05614	6.54234	7.90315		-0.576835	-0.380075	0.121649		6.93449	6.42069	7.7815		-0.698484	-0.501724	0
2014-08-27 07:45:00	7.05657	6.54328	7.8895		-0.576407	-0.379128	0.107996		6.94857	6.43529	7.7815		-0.684403	-0.487124	0
2014-08-27 07:50:00	7.05505	6.54464	7.88054		-0.577929	-0.377771	0.099041		6.95601	6.4456	7.7815		-0.67697	-0.476812	0
2014-08-27 07:55:00	7.05508	6.54667	7.87242		-0.577895	-0.375744	0.0909235		6.96416	6.45574	7.7815		-0.668819	-0.466668	0
2014-08-27 08:00:00	7.05227	6.54536	7.86883		-0.580702	-0.377054	0.087326		6.96495	6.45803	7.7815		-0.668028	-0.46438	0
2014-08-27 08:05:00	7.05235	6.54611	7.86554		-0.580623	-0.376298	0.0840377		6.96832	6.46208	7.7815		-0.664661	-0.460336	0
2014-08-27 08:10:00	7.05227	6.54208	7.86392		-0.580702	-0.380333	0.0824221		6.96985	6.45966	7.7815		-0.663124	-0.462755	0
2014-08-27 08:15:00	7.05231	6.54245	7.86435		-0.580664	-0.379962	0.0828463		6.96947	6.4596	7.7815		-0.663511	-0.462809	0
2014-08-27 08:20:00	7.05149	6.54275	7.86432		-0.581483	-0.379662	0.0828171		6.96868	6.45993	7.7815		-0.6643	-0.462479	0
2014-08-27 08:25:00	7.04926	6.54491	7.86865		-0.583717	-0.377506	0.0871545		6.9621	6.45775	7.7815		-0.670872	-0.464661	0
2014-08-27 08:30:00	7.04983	6.54573	7.87126		-0.583147	-0.37668	0.0897623		6.96007	6.45597	7.7815		-0.67291	-0.466442	0
2014-08-27 08:35:00	7.04947	6.54774	7.87364		-0.583505	-0.374673	0.0921396		6.95733	6.4556	7.7815		-0.675644	-0.466812	0
2014-08-27 08:40:00	7.05036	6.54939	7.87364		-0.582619	-0.373024	0.0921396		6.95822	6.45725	7.7815		-0.674758	-0.465164	0
2014-08-27 08:45:00	7.05121	6.55127	7.875		-0.581762	-0.371139	0.0934977		6.95772	6.45778	7.7815		-0.67526	-0.464637	0
2014-08-27 08:50:00	7.05146	6.55444	7.8712		-0.581513	-0.367976	0.089704		6.96176	6.46473	7.7815		-0.671217	-0.45768	0
2014-08-27 08:55:00	7.05143	6.55433	7.87401		-0.58155	-0.368085	0.0925082		6.95892	6.46182	7.7815		-0.674058	-0.460593	0
2014-08-27 09:00:00	7.05139	6.55707	7.87395		-0.581588	-0.365344	0.0924532		6.95894	6.46461	7.7815		-0.674041	-0.457797	0
2014-08-27 09:05:00	7.05046	6.55613	7.87364		-0.582514	-0.366282	0.0921396		6.95832	6.46399	7.7815		-0.674654	-0.458422	0
2014-08-27 09:10:00	7.05146	6.5582	7.8731		-0.581513	-0.364215	0.0916027		6.95986	6.46659	7.7815		-0.673116	-0.455818	0
2014-08-27 09:15:00	7.05298	6.56102	7.8727		-0.579994	-0.361393	0.0912049		6.96178	6.46981	7.7815		-0.671199	-0.452598	0
2014-08-27 09:20:00	7.05394	6.56264	7.87166		-0.579034	-0.35977	0.0901569		6.96379	6.47248	7.7815		-0.669191	-0.449927	0
2014-08-27 09:25:00	7.05579	6.56527	7.87027		-0.577185	-0.357144	0.0887691		6.96702	6.4765	7.7815		-0.665954	-0.445913	0
2014-08-27 09:30:00	7.05692	6.56497	7.8686		-0.576054	-0.35744	0.0870995		6.96982	6.47787	7.7815		-0.663153	-0.444539	0
2014-08-27 09:35:00	7.05774	6.56666	7.86982		-0.575235	-0.355751	0.0883161		6.96942	6.47834	7.7815		-0.663551	-0.444067	0
2014-08-27 09:40:00	7.05937	6.56862	7.86879		-0.573606	-0.353795	0.0872936		6.97208	6.48132	7.7815		-0.660899	-0.441089	0
2014-08-27 09:45:00	7.05721	6.57034	7.86849		-0.575767	-0.352068	0.0869862		6.97022	6.48336	7.7815		-0.662753	-0.439055	0
2014-08-27 09:50:00	7.05888	6.57012	7.86667		-0.574097	-0.352294	0.0851674		6.97371	6.48495	7.7815		-0.659264	-0.437461	0
2014-08-27 09:55:00	7.0609	6.57046	7.86806		-0.572081	-0.351956	0.0865591		6.97434	6.4839	7.7815		-0.65864	-0.438515	0
2014-08-27 10:00:00	7.06206	6.57406	7.86667		-0.570913	-0.348352	0.0851674		6.9769	6.48889	7.7815		-0.656081	-0.433519	0
2014-08-27 10:05:00	7.06249	6.57315	7.86457		-0.570482	-0.349258	0.0830729		6.97942	6.49008	7.7815		-0.653555	-0.432331	0
2014-08-27 10:10:00	7.06586	6.57444	7.86239		-0.567121	-0.347975	0.0808904		6.98496	6.49355	7.7815		-0.648011	-0.428865	0
2014-08-27 10:15:00	7.06677	6.57665	7.86267		-0.566203	-0.345764	0.0811689		6.9856	6.49548	7.7815		-0.647372	-0.426933	0
2014-08-27 10:20:00	7.06802	6.57853	7.86091		-0.564958	-0.343883	0.0794103		6.98861	6.49912	7.7815		-0.644368	-0.423293	0
2014-08-27 10:25:00	7.06894	6.5786	7.85994		-0.56404	-0.343813	0.078445		6.99049	6.50015	7.7815		-0.642485	-0.422258	0
2014-08-27 10:30:00	7.07117	6.57762	7.86299		-0.561811	-0.344788	0.0814863		6.98968	6.49614	7.7815		-0.643297	-0.426275	0
2014-08-27 10:35:00	7.07205	6.58074	7.8617		-0.560927	-0.341673	0.0802038		6.99185	6.50054	7.7815		-0.641131	-0.421876	0
2014-08-27 10:40:00	7.07495	6.58385	7.85994		-0.558026	-0.338562	0.078445		6.9965	6.5054	7.7815		-0.636471	-0.417007	0
2014-08-27 10:45:00	7.07923	6.58703	7.85577		-0.553745	-0.335378	0.0742681		7.00496	6.51277	7.7815		-0.628014	-0.409646	0
2014-08-27 10:50:00	7.08379	6.58973	7.85139		-0.549189	-0.332681	0.0698945		7.01389	6.51984	7.7815		-0.619083	-0.402575	0
2014-08-27 10:55:00	7.0894	6.59826	7.84536		-0.543577	-0.32415	0.0638634		7.02554	6.5344	7.7815		-0.60744	-0.388014	0
2014-08-27 11:00:00	7.09822	6.60301	7.83761		-0.53476	-0.319405	0.0561127		7.0421	6.54689	7.7815		-0.590873	-0.375518	0
2014-08-27 11:05:00	7.10581	6.60839	7.83713		-0.527162	-0.314023	0.0556286		7.05019	6.55276	7.7815		-0.58279	-0.369652	0
2014-08-27 11:10:00	7.11475	6.61611	7.82602		-0.518227	-0.306298	0.0445195		7.07023	6.57159	7.7815		-0.562747	-0.350818	0
2014-08-27 11:15:00	7.12332	6.62357	7.82559		-0.509659	-0.298838	0.0440901		7.07923	6.57948	7.7815		-0.553749	-0.342928	0
2014-08-27 11:20:00	7.13205	6.62763	7.82776		-0.50093	-0.294782	0.0462632		7.08578	6.58137	7.7815		-0.547193	-0.341045	0
2014-08-27 11:25:00	7.13901	6.62938	7.89146		-0.493967	-0.29303	0.109964		7.02904	6.51942	7.7815		-0.603931	-0.402995	0
2014-08-27 11:30:00	7.14943	6.63868	7.89619		-0.483546	-0.283734	0.114687		7.03474	6.52399	7.7815		-0.598232	-0.398421	0
2014-08-27 11:35:00	7.15673	6.64392	7.89356		-0.476246	-0.278495	0.112061		7.04467	6.53186	7.7815		-0.588307	-0.390556	0
2014-08-27 11:40:00	7.16621	6.65204	7.88526		-0.466764	-0.270369	0.103763		7.06245	6.54828	7.7815		-0.570527	-0.374132	0
2014-08-27 11:45:00	7.17464	6.6559	7.87879		-0.458335	-0.266516	0.0972928		7.07735	6.5586	7.7815		-0.555627	-0.363809	0
2014-08-27 11:50:00	7.18309	6.66064	7.87426		-0.449891	-0.261771	0.0927637		7.09032	6.56788	7.7815		-0.542655	-0.354535	0
2014-08-27 11:55:00	7.19243	6.66859	7.87466		-0.440549	-0.253817	0.0931582		7.09927	6.57544	7.7815		-0.533707	-0.346975	0
2014-08-27 12:00:00	7.20248	6.67758	7.87016		-0.430498	-0.24483	0.0886559		7.11382	6.58893	7.7815		-0.519154	-0.333486	0
2014-08-27 12:05:00	7.21096	6.68372			-0.422017	-0.238696
2014-08-27 12:10:00	7.21897	6.6888			-0.414001	-0.23361
2014-08-27 12:15:00	7.22912	6.69492			-0.403855	-0.227491
2014-08-27 12:20:00	7.24035	6.70258	7.83647		-0.392625	-0.219828	0.054969		7.18538	6.64761	7.7815		-0.447594	-0.274797	0
2014-08-27 12:25:00	7.24888	6.70909	7.83909		-0.384098	-0.213322	0.0575939		7.19128	6.6515	7.7815		-0.441692	-0.270916	0
2014-08-27 12:30:00	7.25754	6.71806	7.83895		-0.375441	-0.204356	0.0574477		7.20009	6.66061	7.7815		-0.432888	-0.261803	0
2014-08-27 12:35:00	7.26703	6.72477	7.84055		-0.365947	-0.197641	0.0590456		7.20798	6.66572	7.7815		-0.424993	-0.256687	0
2014-08-27 12:40:00	7.27583	6.73184	7.84049		-0.357147	-0.190568	0.0589872		7.21684	6.67286	7.7815		-0.416134	-0.249555	0
2014-08-27 12:45:00	7.28318	6.73928	7.84023		-0.349794	-0.183136	0.0587339		7.22445	6.68054	7.7815		-0.408527	-0.24187	0
2014-08-27 12:50:00	7.29131	6.74447	7.84055		-0.341669	-0.177942	0.0590456		7.23226	6.68542	7.7815		-0.400715	-0.236987	0
2014-08-27 12:55:00	7.30222	6.75152	7.87372		-0.330757	-0.17089	0.0922204		7.21	6.6593	7.7815		-0.422977	-0.26311	0
2014-08-27 13:00:00	7.3145	6.75864	7.87378		-0.318475	-0.163774	0.0922819		7.22222	6.66636	7.7815		-0.410757	-0.256056	0
2014-08-27 13:05:00	7.32139	6.76754	7.86916		-0.311582	-0.154876	0.0876625		7.23373	6.67987	7.7815		-0.399245	-0.242538	0
2014-08-27 13:10:00	7.32845	6.77398	7.86928		-0.304529	-0.148431	0.087779		7.24067	6.6862	7.7815		-0.392308	-0.23621	0
2014-08-27 13:15:00	7.33682	6.77893	7.87172		-0.296155	-0.143483	0.0902151		7.24661	6.68871	7.7815		-0.38637	-0.233698	0
2014-08-27 13:20:00	7.34576	6.78358	7.87477		-0.287219	-0.138835	0.0932714		7.25249	6.69031	7.7815		-0.380491	-0.232106	0
2014-08-27 13:25:00	7.35515	6.78983	7.90346		-0.277827	-0.132587	0.121965		7.23318	6.66786	7.7815		-0.399792	-0.254551	0
2014-08-27 13:30:00	7.36065	6.79603	7.89835		-0.27233	-0.126381	0.116847		7.2438	6.67918	7.7815		-0.389177	-0.243228	0
2014-08-27 13:35:00	7.37022	6.80523	7.89731		-0.262759	-0.117178	0.115806		7.25441	6.68943	7.7815		-0.378565	-0.232983	0
2014-08-27 13:40:00	7.37617	6.81312	7.90018		-0.256804	-0.109289	0.118684		7.25749	6.69444	7.7815		-0.375488	-0.227973	0
2014-08-27 13:45:00	7.38363	6.8145	7.91432		-0.249343	-0.107915	0.132818		7.25082	6.68168	7.7815		-0.382161	-0.240733	0
2014-08-27 13:50:00	7.39049	6.82133	7.914		-0.242488	-0.101084	0.132499		7.25799	6.68883	7.7815		-0.374987	-0.233583	0
2014-08-27 13:55:00	7.39703	6.83028	7.91016		-0.23595	-0.0921316	0.128657		7.26837	6.70162	7.7815		-0.364607	-0.220788	0
2014-08-27 14:00:00	7.4061	6.835	7.91076		-0.226876	-0.0874087	0.129259		7.27684	6.70574	7.7815		-0.356134	-0.216667	0
2014-08-27 14:05:00	7.41443	6.84415	7.91222		-0.218548	-0.0782573	0.130723		7.28371	6.71343	7.7815		-0.349271	-0.20898	0
2014-08-27 14:10:00	7.42178	6.84822	7.91609		-0.211194	-0.0741953	0.134593		7.28719	6.71362	7.7815		-0.345787	-0.208789	0
2014-08-27 14:15:00	7.42968	6.85763	7.91234		-0.203292	-0.0647804	0.130836		7.29885	6.7268	7.7815		-0.334127	-0.195616	0
2014-08-27 14:20:00	7.43791	6.86513	7.91282		-0.195064	-0.0572769	0.131322		7.30659	6.73381	7.7815		-0.326386	-0.188598	0
2014-08-27 14:25:00	7.44603	6.86987	7.91558		-0.186948	-0.0525444	0.134079		7.31195	6.73579	7.7815		-0.321026	-0.186623	0
2014-08-27 14:30:00	7.45519	6.87571	7.91196		-0.177783	-0.0467017	0.130462		7.32473	6.74525	7.7815		-0.308246	-0.177164	0
2014-08-27 14:35:00	7.46282	6.88279	7.91263		-0.170152	-0.0396191	0.131125		7.3317	6.75167	7.7815		-0.301278	-0.170744	0
2014-08-27 14:40:00	7.47021	6.88659	7.91572		-0.16277	-0.0358254	0.13422		7.33599	6.75237	7.7815		-0.29699	-0.170046	0
2014-08-27 14:45:00	7.47696	6.89305	7.91243		-0.156019	-0.0293566	0.130926		7.34603	6.76213	7.7815		-0.286945	-0.160282	0
2014-08-27 14:50:00	7.48251	6.89505	7.91279		-0.150467	-0.0273581	0.131293		7.35122	6.76376	7.7815		-0.28176	-0.158651	0
2014-08-27 14:55:00	7.49159	6.90087	7.91452		-0.141389	-0.0215456	0.13302		7.35857	6.76785	7.7815		-0.27441	-0.154566	0
2014-08-27 15:00:00	7.49699	6.90215	7.91561		-0.135981	-0.0202594	0.134108		7.36289	6.76804	7.7815		-0.270089	-0.154367	0
2014-08-27 15:05:00	7.50644	6.9054	7.9206		-0.126532	-0.0170146	0.139095		7.36735	6.7663	7.7815		-0.265628	-0.15611	0
2014-08-27 15:10:00	7.51312	6.91024	7.91925		-0.119858	-0.0121701	0.137748		7.37537	6.77249	7.7815		-0.257606	-0.149918	0
2014-08-27 15:15:00	7.51916	6.9133	7.91624		-0.113815	-0.00910832	0.134738		7.38442	6.77857	7.7815		-0.248554	-0.143847	0
2014-08-27 15:20:00	7.52598	6.91807	7.9206		-0.106992	-0.00433909	0.139095		7.38689	6.77898	7.7815		-0.246087	-0.143434	0
2014-08-27 15:25:00	7.53591	6.92803	7.92306		-0.097068	0.00561616	0.141561		7.39435	6.78647	7.7815		-0.238629	-0.135945	0
2014-08-27 15:30:00	7.54268	6.93001	7.9159		-0.0902994	0.00759998	0.134397		7.40828	6.79561	7.7815		-0.224697	-0.126797	0
2014-08-27 15:35:00	7.54859	6.93271	7.91469		-0.084386	0.0102994	0.133188		7.4154	6.79952	7.7815		-0.217574	-0.122888	0
2014-08-27 15:40:00	7.55655	6.93473	7.91544		-0.0764253	0.0123198	0.13394		7.42261	6.80079	7.7815		-0.210366	-0.121621	0
2014-08-27 15:45:00	7.56259	6.94115	7.91478		-0.0703908	0.0187416	0.133278		7.42931	6.80788	7.7815		-0.203669	-0.114536	0
2014-08-27 15:50:00	7.57043	6.94441	7.91615		-0.0625447	0.0219958	0.134655		7.43578	6.80975	7.7815		-0.197199	-0.112659	0
2014-08-27 15:55:00	7.57671	6.94434	7.92137		-0.0562699	0.0219247	0.139867		7.43684	6.80447	7.7815		-0.196137	-0.117942	0
2014-08-27 16:00:00	7.58372	6.9523	7.92174		-0.0492548	0.0298891	0.140243		7.44348	6.81206	7.7815		-0.189498	-0.110354	0
2014-08-27 16:05:00	7.58937	6.9522	7.91819		-0.0436038	0.0297843	0.136687		7.45269	6.81551	7.7815		-0.180291	-0.106903	0
2014-08-27 16:10:00	7.59536	6.95906	7.92212		-0.0376126	0.036647	0.140616		7.45475	6.81844	7.7815		-0.178228	-0.103969	0
2014-08-27 16:15:00	7.60196	6.96262	7.9218		-0.0310119	0.0402091	0.140301		7.46166	6.82232	7.7815		-0.171313	-0.100092	0
2014-08-27 16:20:00	7.60608	6.96414	7.92085		-0.0269004	0.04173	0.139353		7.46672	6.82479	7.7815		-0.166253	-0.0976226	0
2014-08-27 16:25:00	7.61111	6.9651	7.92226		-0.0218626	0.0426865	0.140757		7.47036	6.82434	7.7815		-0.16262	-0.0980707	0
2014-08-27 16:30:00	7.6147	6.97081	7.92572		-0.0182804	0.0483974	0.144221		7.47047	6.82659	7.7815		-0.162502	-0.0958238	0
2014-08-27 16:35:00	7.61983	6.97236	7.92761		-0.0131495	0.0499506	0.146107		7.47372	6.82626	7.7815		-0.159256	-0.0961562	0
2014-08-27 16:40:00	7.62077	6.96866	7.92249		-0.0122084	0.0462464	0.140985		7.47978	6.82767	7.7815		-0.153194	-0.094739	0
2014-08-27 16:45:00	7.62637	6.97272	7.92229		-0.00660203	0.0503053	0.140786		7.48559	6.83193	7.7815		-0.147388	-0.0904809	0
2014-08-27 16:50:00	7.63104	6.97265	7.9218		-0.00193221	0.0502381	0.140301		7.49074	6.83235	7.7815		-0.142233	-0.0900627	0
2014-08-27 16:55:00	7.63391	6.97254	7.92168		0.000932762	0.0501261	0.140182		7.49373	6.83236	7.7815		-0.139249	-0.0900558	0
2014-08-27 17:00:00	7.63745	6.9743	7.92403		0.00447077	0.0518918	0.142531		7.49492	6.83177	7.7815		-0.13806	-0.0906394	0
2014-08-27 17:05:00	7.64076	6.97399	7.92432		0.00778047	0.0515745	0.142817		7.49794	6.83117	7.7815		-0.135037	-0.0912427	0
2014-08-27 17:10:00	7.64316	6.97547	7.92543		0.0101886	0.0530563	0.143932		7.49923	6.83154	7.7815		-0.133743	-0.0908758	0
2014-08-27 17:15:00	7.64673	6.97589	7.92721		0.0137508	0.053478	0.145712		7.50102	6.83018	7.7815		-0.131961	-0.0922337	0
2014-08-27 17:20:00	7.64923	6.9749	7.92941		0.0162585	0.0524927	0.147915		7.50132	6.82699	7.7815		-0.131656	-0.0954222	0
2014-08-27 17:25:00	7.65189	6.97331	7.92833		0.0189189	0.0509026	0.146826		7.50507	6.82649	7.7815		-0.127907	-0.0959236	0
2014-08-27 17:30:00	7.6535	6.97268	7.92821		0.0205223	0.0502717	0.146711		7.50679	6.82597	7.7815		-0.126188	-0.0964389	0
2014-08-27 17:35:00	7.65494	6.973	7.93001		0.0219617	0.050589	0.148509		7.50643	6.82449	7.7815		-0.126547	-0.0979199	0
2014-08-27 17:40:00	7.65799	6.97176	7.93404		0.0250106	0.0493533	0.152541		7.50545	6.81922	7.7815		-0.12753	-0.103187	0
2014-08-27 17:45:00	7.65927	6.96771	7.93336		0.026296	0.0452977	0.15186		7.50741	6.81585	7.7815		-0.125564	-0.106563	0
2014-08-27 17:50:00	7.65923	6.96591	7.93684		0.0262542	0.0434972	0.155342		7.50389	6.81057	7.7815		-0.129088	-0.111845	0
2014-08-27 17:55:00	7.66189	6.9634	7.93499		0.0289185	0.0409901	0.153487		7.50841	6.80991	7.7815		-0.124569	-0.112497	0
2014-08-27 18:00:00	7.6626	6.96065	7.93767		0.0296218	0.0382357	0.156173		7.50643	6.80447	7.7815		-0.126551	-0.117937	0
2014-08-27 18:05:00	7.66292	6.95736	7.93841		0.0299422	0.0349458	0.156914		7.506	6.80044	7.7815		-0.126972	-0.121968	0
2014-08-27 18:10:00	7.66384	6.95471	7.94016		0.0308683	0.0322981	0.158655		7.50519	6.79605	7.7815		-0.127787	-0.126357	0
2014-08-27 18:15:00	7.66449	6.94969	7.9409		0.0315123	0.0272737	0.159396		7.50509	6.79029	7.7815		-0.127884	-0.132122	0
2014-08-27 18:20:00	7.66531	6.94707	7.94403		0.0323373	0.0246576	0.162531		7.50278	6.78454	7.7815		-0.130194	-0.137873	0
2014-08-27 18:25:00	7.66474	6.94356	7.94307		0.0317629	0.0211459	0.161566		7.50317	6.78199	7.7815		-0.129803	-0.14042	0
2014-08-27 18:30:00	7.66465	6.94072	7.94495		0.0316724	0.0183071	0.163448		7.5012	6.77727	7.7815		-0.131775	-0.145141	0
2014-08-27 18:35:00	7.66557	6.93937	7.94535		0.0325984	0.0169623	0.163848		7.50173	6.77553	7.7815		-0.13125	-0.146886	0
2014-08-27 18:40:00	7.66439	6.93608	7.91879		0.0314113	0.0136689	0.137292		7.5271	6.79879	7.7815		-0.10588	-0.123623	0
2014-08-27 18:45:00	7.66384	6.93132	7.92166		0.0308683	0.00891231	0.140156		7.52369	6.79117	7.7815		-0.109288	-0.131244	0
2014-08-27 18:50:00	7.66109	6.93001	7.92569		0.0281175	0.00759998	0.144189		7.5169	6.78582	7.7815		-0.116072	-0.136589	0
2014-08-27 18:55:00	7.6602	6.92752	7.9271		0.0272225	0.00510983	0.145596		7.5146	6.78193	7.7815		-0.118374	-0.140486	0
2014-08-27 19:00:00	7.6593	6.92415	7.91119		0.0263203	0.00174109	0.129687		7.52961	6.79447	7.7815		-0.103366	-0.127946	0
2014-08-27 19:05:00	7.65789	6.92067	7.91478		0.024913	-0.00174141	0.133278		7.52461	6.78739	7.7815		-0.108365	-0.135019	0
2014-08-27 19:10:00	7.65747	6.92035	7.88979		0.0244984	-0.0020642	0.108289		7.54919	6.81206	7.7815		-0.0837911	-0.110354	0
2014-08-27 19:15:00	7.6576	6.91686	7.8933		0.0246239	-0.00554807	0.111803		7.5458	6.80506	7.7815		-0.0871794	-0.117351	0
2014-08-27 19:20:00	7.65462	6.9148	7.89429		0.0216411	-0.00761345	0.112787		7.54183	6.80201	7.7815		-0.091146	-0.120401	0
2014-08-27 19:25:00	7.65465	6.91117	7.89475		0.021676	-0.0112421	0.113245		7.54141	6.79792	7.7815		-0.0915691	-0.124487	0
2014-08-27 19:30:00	7.6527	6.90928	7.89682		0.0197241	-0.0131321	0.115319		7.53738	6.79396	7.7815		-0.0955946	-0.128451	0
2014-08-27 19:35:00	7.65186	6.90785	7.89941		0.0188875	-0.0145601	0.117911		7.53395	6.78994	7.7815		-0.0990233	-0.132471	0
2014-08-27 19:40:00	7.6491	6.90714	7.89635		0.016126	-0.0152705	0.114854		7.53425	6.79229	7.7815		-0.0987284	-0.130125	0
2014-08-27 19:45:00	7.64926	6.90348	7.89696		0.0162864	-0.0189358	0.115457		7.53381	6.78802	7.7815		-0.099171	-0.134393	0
2014-08-27 19:50:00	7.6483	6.90222	7.89711		0.0153274	-0.020188	0.115606		7.5327	6.78662	7.7815		-0.100278	-0.135794	0
2014-08-27 19:55:00	7.64592	6.89923	7.89915		0.0129485	-0.0231856	0.117653		7.52827	6.78157	7.7815		-0.104704	-0.140838	0
2014-08-27 20:00:00	7.6448	6.89687	7.90309		0.0118286	-0.0255369	0.121591		7.52321	6.77528	7.7815		-0.109762	-0.147128	0
2014-08-27 20:05:00	7.64461	6.8958	7.89918		0.0116332	-0.0266093	0.117679		7.52693	6.77812	7.7815		-0.106045	-0.144288	0
2014-08-27 20:10:00	7.64275	6.89141	7.90562		0.00977337	-0.0309979	0.12412		7.51863	6.76729	7.7815		-0.114346	-0.155118	0
2014-08-27 20:15:00	7.63989	6.8893	7.90516		0.00691127	-0.0331101	0.123662		7.51622	6.76564	7.7815		-0.116751	-0.156773	0
2014-08-27 20:20:00	7.63779	6.88773	7.90525		0.00481646	-0.0346805	0.123746		7.51405	6.76399	7.7815		-0.11893	-0.158427	0
2014-08-27 20:25:00	7.63706	6.88583	7.90792		0.00408316	-0.0365788	0.126419		7.51064	6.75941	7.7815		-0.122336	-0.162998	0
2014-08-27 20:30:00	7.63471	6.88286	7.9103		0.00173619	-0.0395475	0.128802		7.50591	6.75406	7.7815		-0.127065	-0.168349	0
2014-08-27 20:35:00	7.63298	6.88047	7.90981		0	-0.0419405	0.128312		7.50466	6.75216	7.7815		-0.128312	-0.170253	0
2014-08-27 20:40:00	7.63188	6.87922	7.90734		-0.00109359	-0.0431956	0.125843		7.50604	6.75337	7.7815		-0.126936	-0.169038	0
2014-08-27 20:45:00	7.62966	6.8741	7.89149		-0.00331612	-0.048312	0.10999		7.51967	6.76411	7.7815		-0.113306	-0.158302	0
2014-08-27 20:50:00	7.62608	6.87395	7.88936		-0.00689222	-0.0484591	0.107857		7.51823	6.7661	7.7815		-0.114749	-0.156316	0
2014-08-27 20:55:00	7.62422	6.87392	7.88721		-0.00875601	-0.048493	0.105714		7.51851	6.7682	7.7815		-0.11447	-0.154207	0
2014-08-27 21:00:00	7.62089	6.87435	7.8778		-0.0120824	-0.0480631	0.0963005		7.52459	6.77805	7.7815		-0.108383	-0.144364	0
2014-08-27 21:05:00	7.61673	6.8712	7.87418		-0.0162431	-0.0512164	0.0926796		7.52405	6.77852	7.7815		-0.108923	-0.143896	0
2014-08-27 21:10:00	7.61186	6.87424	7.87197		-0.0211201	-0.0481725	0.0904707		7.52139	6.78377	7.7815		-0.111591	-0.138643	0
2014-08-27 21:15:00	7.60969	6.86725	7.87336		-0.0232811	-0.0551632	0.0918582		7.51784	6.77539	7.7815		-0.115139	-0.147021	0
2014-08-27 21:20:00	7.60465	6.86517	7.8718		-0.0283268	-0.0572391	0.0902992		7.51435	6.77487	7.7815		-0.118626	-0.147538	0
2014-08-27 21:25:00	7.60002	6.8619	7.87321		-0.0329545	-0.0605087	0.0917094		7.50831	6.77019	7.7815		-0.124664	-0.152218	0
2014-08-27 21:30:00	7.59543	6.86047	7.86885		-0.0375495	-0.0619437	0.0873519		7.50807	6.77312	7.7815		-0.124901	-0.149296	0
2014-08-27 21:35:00	7.59089	6.86183	7.86718		-0.0420907	-0.0605804	0.0856788		7.50521	6.77615	7.7815		-0.127769	-0.146259	0
2014-08-27 21:40:00	7.58644	6.86144	7.86667		-0.0465325	-0.0609732	0.0851674		7.50128	6.77627	7.7815		-0.1317	-0.146141	0
2014-08-27 21:45:00	7.58239	6.84919	7.87109		-0.0505864	-0.0732235	0.0895908		7.4928	6.7596	7.7815		-0.140177	-0.162814	0
2014-08-27 21:50:00	7.57719	6.8359	7.88665		-0.0557812	-0.0865076	0.105149		7.47205	6.73076	7.7815		-0.16093	-0.191656	0
2014-08-27 21:55:00	7.57075	6.83428	7.87989		-0.0622245	-0.0881282	0.0983947		7.47236	6.73589	7.7815		-0.160619	-0.186523	0
2014-08-27 22:00:00	7.5662	6.83378	7.87446		-0.0667713	-0.0886356	0.0929609		7.47324	6.74082	7.7815		-0.159732	-0.181597	0
2014-08-27 22:05:00	7.56142	6.82776	7.87231		-0.07156	-0.0946549	0.0908103		7.47061	6.73695	7.7815		-0.16237	-0.185465	0
2014-08-27 22:10:00	7.55639	6.82598	7.87415		-0.0765874	-0.0964285	0.0926505		7.46374	6.73333	7.7815		-0.169238	-0.189079	0
2014-08-27 22:15:00	7.55104	6.82097	7.87398		-0.0819315	-0.101444	0.0924791		7.45857	6.72849	7.7815		-0.174411	-0.193923	0
2014-08-27 22:20:00	7.54486	6.81891	7.87098		-0.0881114	-0.103503	0.0894776		7.45539	6.72943	7.7815		-0.177589	-0.192981	0
2014-08-27 22:25:00	7.54069	6.81908	7.87208		-0.0922903	-0.103329	0.0905839		7.4501	6.7285	7.7815		-0.182874	-0.193912	0
2014-08-27 22:30:00	7.53584	6.81999	7.86962		-0.0971351	-0.102418	0.0881188		7.44772	6.73187	7.7815		-0.185254	-0.190537	0
2014-08-27 22:35:00	7.531	6.81985	7.8682		-0.101979	-0.102559	0.0867015		7.4443	6.73315	7.7815		-0.18868	-0.18926	0
2014-08-27 22:40:00	7.52612	6.81912	7.86851		-0.106861	-0.103287	0.0870121		7.4391	6.73211	7.7815		-0.193873	-0.190299	0
2014-08-27 22:45:00	7.521	6.81124	7.8714		-0.111975	-0.111171	0.0899046		7.4311	6.72134	7.7815		-0.20188	-0.201076	0
2014-08-27 22:50:00	7.51624	6.80785	7.87333		-0.116735	-0.114565	0.0918291		7.42441	6.71602	7.7815		-0.208564	-0.206394	0
2014-08-27 22:55:00	7.51052	6.80477	7.87129		-0.122458	-0.117645	0.0897881		7.42073	6.71498	7.7815		-0.212246	-0.207433	0
2014-08-27 23:00:00	7.50588	6.7957	7.86849		-0.127092	-0.126707	0.0869862		7.4189	6.70872	7.7815		-0.214078	-0.213694	0
2014-08-27 23:05:00	7.50124	6.79581	7.86616		-0.131732	-0.126597	0.0846559		7.41659	6.71116	7.7815		-0.216388	-0.211253	0
2014-08-27 23:10:00	7.49561	6.7981	7.86372		-0.137365	-0.124313	0.0822181		7.41339	6.71588	7.7815		-0.219583	-0.206531	0
2014-08-27 23:15:00	7.49132	6.79167	7.86465		-0.141652	-0.130738	0.0831538		7.40817	6.70852	7.7815		-0.224806	-0.213892	0
2014-08-27 23:20:00	7.4841	6.79076	7.86233		-0.148879	-0.131647	0.0808289		7.40327	6.70994	7.7815		-0.229708	-0.212476	0
2014-08-27 23:25:00	7.48027	6.78739	7.86279		-0.152709	-0.135021	0.0812855		7.39898	6.7061	7.7815		-0.233995	-0.216307	0
2014-08-27 23:30:00	7.47679	6.78187	7.86406		-0.156186	-0.140544	0.0825581		7.39423	6.69931	7.7815		-0.238744	-0.223102	0
2014-08-27 23:35:00	7.4711	6.7771	7.86591		-0.161873	-0.145307	0.0844067		7.3867	6.6927	7.7815		-0.24628	-0.229714	0
2014-08-27 23:40:00	7.46487	6.77325	7.87347		-0.168101	-0.149159	0.0919714		7.3729	6.68128	7.7815		-0.260073	-0.24113	0
2014-08-27 23:45:00	7.46031	6.75988	7.87814		-0.17267	-0.162534	0.0966367		7.36367	6.66324	7.7815		-0.269307	-0.259171	0
2014-08-27 23:50:00	7.45509	6.75846	7.9914		-0.177883	-0.163954	0.2099		7.24519	6.54856	7.7815		-0.387783	-0.373854	0
2014-08-27 23:55:00	7.44935	6.75645			-0.183623	-0.165961
2014-08-28	7.44307	6.75148			-0.189902	-0.170928
2014-08-28 00:05:00	7.43974	6.74907			-0.193236	-0.173338
2014-08-28 00:10:00	7.43395	6.74465			-0.199025	-0.177762
2014-08-28 00:15:00	7.42988	6.74461			-0.203095	-0.1778
2014-08-28 00:20:00	7.42227	6.741			-0.210704	-0.181416
2014-08-28 00:25:00	7.41744	6.73895			-0.215538	-0.183465
2014-08-28 00:30:00	7.41146	6.73543			-0.22152	-0.18698
2014-08-28 00:35:00	7.40948	6.73243			-0.223494	-0.189982
2014-08-28 00:40:00	7.40232	6.73038			-0.230657	-0.19203
2014-08-28 00:45:00	7.39733	6.72275			-0.235649	-0.199663
2014-08-28 00:50:00	7.39317	6.7149			-0.239807	-0.207513
2014-08-28 00:55:00	7.38763	6.71129			-0.245346	-0.211117
2014-08-28 01:00:00	7.38256	6.70942			-0.250413	-0.212992
2014-08-28 01:05:00	7.3786	6.71673			-0.254381	-0.205678
2014-08-28 01:10:00	7.37385	6.71299			-0.259126	-0.209422
2014-08-28 01:15:00	7.36897	6.71159			-0.264004	-0.210822	-7.7815
2014-08-28 01:20:00	7.36422	6.71299	7.9225		-0.268755	-0.209422	0.140998		7.22322	6.57199	7.7815		-0.409753	-0.350421	0
2014-08-28 01:25:00	7.35964	6.7092	7.91616		-0.273339	-0.213214	0.134658		7.22498	6.57454	7.7815		-0.407996	-0.347872	0
2014-08-28 01:30:00	7.35333	6.70751	7.91455		-0.279651	-0.214898	0.133046		7.22028	6.57447	7.7815		-0.412697	-0.347944	0
2014-08-28 01:35:00	7.3491	6.70324	7.91357		-0.283876	-0.219168	0.132074		7.21703	6.57117	7.7815		-0.415951	-0.351242	0
2014-08-28 01:40:00	7.34264	6.69772	7.91298		-0.290333	-0.224687	0.131482		7.21116	6.56624	7.7815		-0.421815	-0.35617	0
2014-08-28 01:45:00	7.3372	6.69161	7.9144		-0.29578	-0.230805	0.132901		7.20429	6.5587	7.7815		-0.428681	-0.363707	0
2014-08-28 01:50:00	7.33401	6.68939	7.91486		-0.298965	-0.233022	0.133365		7.20065	6.55602	7.7815		-0.432329	-0.366387	0
2014-08-28 01:55:00	7.32716	6.68652	7.91664		-0.305812	-0.235893	0.13514		7.19202	6.55138	7.7815		-0.440952	-0.371033	0
2014-08-28 02:00:00	7.32323	6.68456	7.91902		-0.309745	-0.237854	0.13752		7.18571	6.54704	7.7815		-0.447265	-0.375374	0
2014-08-28 02:05:00	7.32058	6.68065	7.91868		-0.312396	-0.241764	0.137176		7.1834	6.54347	7.7815		-0.449572	-0.37894	0
2014-08-28 02:10:00	7.31225	6.66867	7.9283		-0.320723	-0.25374	0.146797		7.16546	6.52187	7.7815		-0.46752	-0.400537	0
2014-08-28 02:15:00	7.30756	6.65964	7.92529		-0.325413	-0.26277	0.143794		7.16377	6.51585	7.7815		-0.469207	-0.406563	0
2014-08-28 02:20:00	7.30255	6.65494	7.93181		-0.330424	-0.267473	0.150313		7.15224	6.50463	7.7815		-0.480737	-0.417786	0
2014-08-28 02:25:00	7.29901	6.65026	7.93319		-0.333969	-0.272147	0.151687		7.14732	6.49858	7.7815		-0.485656	-0.423834	0
2014-08-28 02:30:00	7.29343	6.64915	7.93147		-0.33955	-0.273262	0.14997		7.14346	6.49918	7.7815		-0.48952	-0.423231	0
2014-08-28 02:35:00	7.28892	6.64339	7.9341		-0.344061	-0.27902	0.152602		7.13631	6.49079	7.7815		-0.496662	-0.431621	0
2014-08-28 02:40:00	7.28342	6.63868	7.9377		-0.349554	-0.283734	0.156198		7.12722	6.48248	7.7815		-0.505752	-0.439932	0
2014-08-28 02:45:00	7.28089	6.63563	7.93644		-0.352089	-0.286782	0.154941		7.12595	6.48069	7.7815		-0.50703	-0.441723	0
2014-08-28 02:50:00	7.27565	6.63124	7.92194		-0.357322	-0.291175	0.140439		7.13522	6.4908	7.7815		-0.497761	-0.431614	0
2014-08-28 02:55:00	7.26987	6.62346	7.92818		-0.363103	-0.298954	0.146682		7.12319	6.47678	7.7815		-0.509785	-0.445636	0
2014-08-28 03:00:00	7.26717	6.62227	7.93227		-0.365806	-0.300146	0.150772		7.1164	6.47149	7.7815		-0.516578	-0.450918	0
2014-08-28 03:05:00	7.2636	6.61731	7.93361		-0.369375	-0.305102	0.152114		7.11149	6.4652	7.7815		-0.521489	-0.457216	0
2014-08-28 03:10:00	7.25784	6.61589	7.93079		-0.375135	-0.306519	0.149286		7.10856	6.46661	7.7815		-0.524421	-0.455805	0
2014-08-28 03:15:00	7.25293	6.61044	7.93356		-0.380045	-0.31197	0.152059		7.10087	6.45838	7.7815		-0.532105	-0.46403	0
2014-08-28 03:20:00	7.24919	6.60817	7.9361		-0.383788	-0.314244	0.154601		7.09459	6.45357	7.7815		-0.538389	-0.468845	0
2014-08-28 03:25:00	7.24431	6.60354	7.91681		-0.38867	-0.318874	0.135314		7.10899	6.46822	7.7815		-0.523984	-0.454188	0
2014-08-28 03:30:00	7.24	6.5971	7.91633		-0.392975	-0.32531	0.134825		7.10518	6.46228	7.7815		-0.5278	-0.460135	0
2014-08-28 03:35:00	7.23667	6.5965	7.92214		-0.39631	-0.325911	0.140645		7.09602	6.45586	7.7815		-0.536955	-0.466556	0
2014-08-28 03:40:00	7.23205	6.59235	7.92601		-0.400929	-0.330061	0.144507		7.08754	6.44784	7.7815		-0.545436	-0.474569	0
2014-08-28 03:45:00	7.22822	6.58864	7.9285		-0.404757	-0.333771	0.146996		7.08122	6.44164	7.7815		-0.551753	-0.480768	0
2014-08-28 03:50:00	7.22342	6.58269	7.93016		-0.409552	-0.339723	0.148657		7.07477	6.43403	7.7815		-0.558208	-0.48838	0
2014-08-28 03:55:00	7.21922	6.58441	7.92048		-0.413756	-0.337999	0.138983		7.08024	6.44543	7.7815		-0.552739	-0.476982	0
2014-08-28 04:00:00	7.21614	6.58764	7.91879		-0.416832	-0.334777	0.137292		7.07885	6.45034	7.7815		-0.554124	-0.472068	0
2014-08-28 04:05:00	7.21127	6.59036	7.91348		-0.42171	-0.332048	0.131984		7.07928	6.45838	7.7815		-0.553694	-0.464033	0
2014-08-28 04:10:00	7.20546	6.5925	7.9085		-0.42752	-0.32991	0.126995		7.07846	6.46551	7.7815		-0.554516	-0.456906	0
2014-08-28 04:15:00	7.20137	6.59658	7.90775		-0.431608	-0.325833	0.126245		7.07512	6.47033	7.7815		-0.557853	-0.452079	0
2014-08-28 04:20:00	7.19727	6.59748	7.90792		-0.435702	-0.32493	0.126419		7.07086	6.47106	7.7815		-0.562121	-0.451349	0
2014-08-28 04:25:00	7.19388	6.58977	7.9109		-0.4391	-0.332646	0.129403		7.06447	6.46036	7.7815		-0.568504	-0.462049	0
2014-08-28 04:30:00	7.18996	6.58696	7.91004		-0.443014	-0.335448	0.128544		7.06142	6.45842	7.7815		-0.571558	-0.463992	0
2014-08-28 04:35:00	7.18444	6.5801	7.91572		-0.448536	-0.34231	0.13422		7.05022	6.44588	7.7815		-0.582757	-0.47653	0
2014-08-28 04:40:00	7.17982	6.57515	7.91765		-0.453155	-0.347264	0.136147		7.04367	6.439	7.7815		-0.589302	-0.483411	0
2014-08-28 04:45:00	7.17631	6.57053	7.91931		-0.45667	-0.351882	0.137806		7.0385	6.43272	7.7815		-0.594476	-0.489688	0
2014-08-28 04:50:00	7.17154	6.5735	7.92025		-0.461436	-0.348916	0.138755		7.03279	6.43474	7.7815		-0.600191	-0.48767	0
2014-08-28 04:55:00	7.16966	6.57161	7.91853		-0.463315	-0.350797	0.137034		7.03263	6.43458	7.7815		-0.600349	-0.487832	0
2014-08-28 05:00:00	7.16464	6.57286	7.91681		-0.468334	-0.349553	0.135314		7.02933	6.43754	7.7815		-0.603648	-0.484867	0
2014-08-28 05:05:00	7.15931	6.5717	7.91753		-0.473666	-0.350715	0.136034		7.02328	6.43566	7.7815		-0.6097	-0.48675	0
2014-08-28 05:10:00	7.15708	6.56835	7.91905		-0.475896	-0.354059	0.137549		7.01953	6.4308	7.7815		-0.613445	-0.491608	0
2014-08-28 05:15:00	7.15314	6.57128	7.9212		-0.47984	-0.351131	0.139697		7.01344	6.43158	7.7815		-0.619536	-0.490828	0
2014-08-28 05:20:00	7.14922	6.56895	7.92266		-0.483752	-0.353457	0.141159		7.00807	6.4278	7.7815		-0.624911	-0.494616	0
2014-08-28 05:25:00	7.14723	6.56816	7.92309		-0.485745	-0.35425	0.14159		7.00564	6.42657	7.7815		-0.627335	-0.49584	0
2014-08-28 05:30:00	7.14363	6.56764	7.92377		-0.48935	-0.354775	0.142274		7.00135	6.42536	7.7815		-0.631624	-0.497049	0
2014-08-28 05:35:00	7.13951	6.56538	7.92269		-0.493469	-0.357027	0.141191		6.99832	6.42419	7.7815		-0.63466	-0.498218	0
2014-08-28 05:40:00	7.13656	6.55963	7.92867		-0.496413	-0.362786	0.147167		6.9894	6.41246	7.7815		-0.643579	-0.509953	0
2014-08-28 05:45:00	7.13352	6.55666	7.9271		-0.499461	-0.365757	0.145596		6.98792	6.41106	7.7815		-0.645057	-0.511353	0
2014-08-28 05:50:00	7.12921	6.55387	7.92744		-0.503768	-0.368541	0.14594		6.98327	6.40793	7.7815		-0.649708	-0.514481	0
2014-08-28 05:55:00	7.12623	6.54954	7.92953		-0.506749	-0.372869	0.148027		6.9782	6.40152	7.7815		-0.654776	-0.520896	0
2014-08-28 06:00:00	7.12258	6.5486	7.92898		-0.510395	-0.373812	0.147481		6.9751	6.40112	7.7815		-0.657876	-0.521293	0
2014-08-28 06:05:00	7.11879	6.54441	7.93004		-0.51419	-0.377997	0.148544		6.97024	6.39587	7.7815		-0.662734	-0.526542	0
2014-08-28 06:10:00	7.1151	6.54438	7.9309		-0.517876	-0.378036	0.149398		6.9657	6.39498	7.7815		-0.667274	-0.527435	0
2014-08-28 06:15:00	7.11201	6.53256	7.93033		-0.520964	-0.389851	0.148827		6.96319	6.38373	7.7815		-0.669791	-0.538678	0
2014-08-28 06:20:00	7.11057	6.53039	7.93339		-0.52241	-0.392021	0.151886		6.95868	6.3785	7.7815		-0.674296	-0.543907	0
2014-08-28 06:25:00	7.10593	6.53263	7.93299		-0.527051	-0.389777	0.151488		6.95444	6.38115	7.7815		-0.678539	-0.541265	0
2014-08-28 06:30:00	7.1043	6.53376	7.93045		-0.52868	-0.388649	0.148946		6.95535	6.38482	7.7815		-0.677625	-0.537594	0
2014-08-28 06:35:00	7.10346	6.53943	7.92781		-0.529516	-0.38298	0.146309		6.95715	6.39312	7.7815		-0.675825	-0.52929	0
2014-08-28 06:40:00	7.10156	6.5388	7.92672		-0.531419	-0.383612	0.145223		6.95633	6.39358	7.7815		-0.676643	-0.528836	0
2014-08-28 06:45:00	7.10029	6.54079	7.92821		-0.53269	-0.381623	0.146711		6.95358	6.39408	7.7815		-0.6794	-0.528334	0
2014-08-28 06:50:00	7.09969	6.5397	7.92664		-0.533282	-0.382715	0.145137		6.95456	6.39456	7.7815		-0.678419	-0.527852	0
2014-08-28 06:55:00	7.0968	6.54166	7.92303		-0.536172	-0.38075	0.141532		6.95527	6.40013	7.7815		-0.677703	-0.522282	0
2014-08-28 07:00:00	7.09606	6.54298	7.92323		-0.536913	-0.379428	0.141734		6.95433	6.40125	7.7815		-0.678647	-0.521162	0
2014-08-28 07:05:00	7.09465	6.54313	7.91976		-0.538328	-0.37928	0.138263		6.95639	6.40487	7.7815		-0.676591	-0.517543	0
2014-08-28 07:10:00	7.09229	6.54419	7.91507		-0.540685	-0.37822	0.133567		6.95872	6.41062	7.7815		-0.674253	-0.511787	0
2014-08-28 07:15:00	7.09166	6.54509	7.91443		-0.541319	-0.377319	0.13293		6.95873	6.41216	7.7815		-0.674249	-0.510249	0
2014-08-28 07:20:00	7.09144	6.54698	7.91432		-0.541534	-0.375437	0.132818		6.95862	6.41416	7.7815		-0.674352	-0.508254	0
2014-08-28 07:25:00	7.08964	6.54988	7.91343		-0.543332	-0.37253	0.13193		6.95771	6.41795	7.7815		-0.675262	-0.504459	0
2014-08-28 07:30:00	7.08798	6.55044	7.91417		-0.544993	-0.371969	0.132673		6.95531	6.41777	7.7815		-0.677666	-0.504642	0
2014-08-28 07:35:00	7.08657	6.54901	7.915		-0.546403	-0.373399	0.133503		6.95307	6.41551	7.7815		-0.679906	-0.506902	0
2014-08-28 07:40:00	7.08495	6.5544	7.90929		-0.548024	-0.368015	0.127794		6.95716	6.4266	7.7815		-0.675818	-0.495809	0
2014-08-28 07:45:00	7.08418	6.55693	7.89457		-0.548799	-0.365484	0.113074		6.9711	6.44385	7.7815		-0.661873	-0.478558	0
2014-08-28 07:50:00	7.0827	6.55764	7.88608		-0.550279	-0.364775	0.104584		6.97811	6.45305	7.7815		-0.654863	-0.469359	0
2014-08-28 07:55:00	7.08146	6.55873	7.88255		-0.551519	-0.363685	0.10105		6.98041	6.45768	7.7815		-0.652569	-0.464736	0
2014-08-28 08:00:00	7.08156	6.55764	7.87741		-0.551415	-0.364775	0.0959062		6.98566	6.46173	7.7815		-0.647321	-0.460682	0
2014-08-28 08:05:00	7.08043	6.55997	7.87517		-0.55255	-0.362444	0.0936691		6.98676	6.4663	7.7815		-0.646219	-0.456113	0
2014-08-28 08:10:00	7.07983	6.56117	7.87058		-0.553144	-0.361245	0.0890797		6.99075	6.47209	7.7815		-0.642224	-0.450325	0
2014-08-28 08:15:00	7.07923	6.56238	7.87262		-0.553745	-0.360035	0.0911176		6.98811	6.47126	7.7815		-0.644863	-0.451152	0
2014-08-28 08:20:00	7.08022	6.56335	7.87064		-0.552754	-0.359058	0.0891379		6.99108	6.47422	7.7815		-0.641892	-0.448196	0
2014-08-28 08:25:00	7.07905	6.56377	7.87095		-0.553924	-0.358646	0.0894485		6.9896	6.47432	7.7815		-0.643372	-0.448094	0
2014-08-28 08:30:00	7.07951	6.56858	7.8701		-0.553463	-0.353834	0.0886008		6.99091	6.47998	7.7815		-0.642064	-0.442435	0
2014-08-28 08:35:00	7.07955	6.56921	7.86849		-0.55343	-0.3532	0.0869862		6.99256	6.48223	7.7815		-0.640416	-0.440186	0
2014-08-28 08:40:00	7.0793	6.57023	7.86647		-0.553679	-0.352181	0.0849699		6.99433	6.48526	7.7815		-0.638649	-0.437151	0
2014-08-28 08:45:00	7.0788	6.57207	7.86916		-0.554172	-0.350346	0.0876625		6.99114	6.4844	7.7815		-0.641835	-0.438009	0
2014-08-28 08:50:00	7.07926	6.57324	7.86854		-0.553712	-0.349176	0.0870412		6.99222	6.48619	7.7815		-0.640753	-0.436217	0
2014-08-28 08:55:00	7.07742	6.57549	7.86908		-0.555557	-0.346926	0.0875784		6.98984	6.48791	7.7815		-0.643135	-0.434504	0
2014-08-28 09:00:00	7.07831	6.5771	7.86919		-0.55467	-0.345313	0.0876949		6.99061	6.4894	7.7815		-0.642365	-0.433008	0
2014-08-28 09:05:00	7.07912	6.58014	7.86993		-0.553853	-0.342275	0.0884294		6.99069	6.49171	7.7815		-0.642283	-0.430704	0
2014-08-28 09:10:00	7.07948	6.58374	7.86775		-0.553501	-0.338671	0.0862484		6.99323	6.49749	7.7815		-0.639749	-0.424919	0
2014-08-28 09:15:00	7.07941	6.58224	7.8663		-0.553571	-0.340173	0.0848016		6.9946	6.49744	7.7815		-0.638373	-0.424975	0
2014-08-28 09:20:00	7.08131	6.58358	7.86488		-0.551663	-0.33883	0.0833837		6.99793	6.5002	7.7815		-0.635047	-0.422213	0
2014-08-28 09:25:00	7.08315	6.58404	7.86389		-0.549823	-0.338375	0.082393		7.00076	6.50164	7.7815		-0.632216	-0.420768	0
2014-08-28 09:30:00	7.08379	6.58681	7.86046		-0.549189	-0.335599	0.0789568		7.00483	6.50786	7.7815		-0.628145	-0.414556	0
2014-08-28 09:35:00	7.08586	6.58797	7.85688		-0.547111	-0.334439	0.0753765		7.01049	6.5126	7.7815		-0.622488	-0.409815	0
2014-08-28 09:40:00	7.08735	6.59052	7.8577		-0.545624	-0.331893	0.0762029		7.01115	6.51432	7.7815		-0.621827	-0.408096	0
2014-08-28 09:45:00	7.08947	6.59408	7.85404		-0.543506	-0.328335	0.0725371		7.01693	6.52154	7.7815		-0.616044	-0.400872	0
2014-08-28 09:50:00	7.09342	6.59897	7.85574		-0.539559	-0.323437	0.0742422		7.01918	6.52473	7.7815		-0.613801	-0.397679	0
2014-08-28 09:55:00	7.09529	6.60178	7.84818		-0.537691	-0.320634	0.0666767		7.02861	6.5351	7.7815		-0.604368	-0.387311	0
2014-08-28 10:00:00	7.09839	6.60634	7.84491		-0.534586	-0.316077	0.0634058		7.03498	6.54293	7.7815		-0.597992	-0.379482	0
2014-08-28 10:05:00	7.10275	6.60716	7.84462		-0.530223	-0.315251	0.0631202		7.03963	6.54404	7.7815		-0.593344	-0.378371	0
2014-08-28 10:10:00	7.10593	6.61182	7.83983		-0.527051	-0.310588	0.0583344		7.04759	6.55349	7.7815		-0.585385	-0.368922	0
2014-08-28 10:15:00	7.11201	6.61365	7.83561		-0.520964	-0.30876	0.0541145		7.0579	6.55954	7.7815		-0.575079	-0.362875	0
2014-08-28 10:20:00	7.11285	6.61421	7.83333		-0.520128	-0.308203	0.051833		7.06101	6.56238	7.7815		-0.571961	-0.360036	0
2014-08-28 10:25:00	7.11872	6.62167	7.8297		-0.51426	-0.300738	0.0482015		7.07051	6.57347	7.7815		-0.562462	-0.348939	0
2014-08-28 10:30:00	7.12377	6.62685	7.902		-0.509201	-0.295563	0.120495		7.00328	6.50635	7.7815		-0.629697	-0.416058	0
2014-08-28 10:35:00	7.12724	6.62942	7.89912		-0.505737	-0.292996	0.117624		7.00962	6.51179	7.7815		-0.62336	-0.41062	0
2014-08-28 10:40:00	7.12962	6.63206	7.88939		-0.503351	-0.290352	0.107886		7.02174	6.52417	7.7815		-0.611237	-0.398238	0
2014-08-28 10:45:00	7.13667	6.63827	7.89273		-0.496309	-0.284143	0.111229		7.02544	6.52704	7.7815		-0.607538	-0.395372	0
2014-08-28 10:50:00	7.14388	6.64525	7.89173		-0.4891	-0.277163	0.110226		7.03365	6.53502	7.7815		-0.599325	-0.387389	0
2014-08-28 10:55:00	7.15282	6.65104	7.88295		-0.480153	-0.271375	0.101451		7.05137	6.54959	7.7815		-0.581604	-0.372826	0
2014-08-28 11:00:00	7.16182	6.65163	7.87741		-0.471152	-0.270778	0.0959062		7.06592	6.55573	7.7815		-0.567059	-0.366684	0
2014-08-28 11:05:00	7.17154	6.65778	7.87438		-0.461436	-0.264627	0.0928769		7.07866	6.56491	7.7815		-0.554313	-0.357504	0
2014-08-28 11:10:00	7.17854	6.66556	7.87112		-0.45444	-0.256852	0.0896167		7.08892	6.57594	7.7815		-0.544057	-0.346468	0
2014-08-28 11:15:00	7.19	6.67237	7.87273		-0.442981	-0.25004	0.091234		7.09876	6.58114	7.7815		-0.534215	-0.341274	0
2014-08-28 11:20:00	7.19576	6.67822	7.86744		-0.437219	-0.244195	0.0859377		7.10982	6.59228	7.7815		-0.523157	-0.330133	0
2014-08-28 11:25:00	7.2048	6.68183	7.86865		-0.428176	-0.24058	0.0871545		7.11765	6.59468	7.7815		-0.51533	-0.327734	0
2014-08-28 11:30:00	7.21801	6.69176	7.86031		-0.414967	-0.230656	0.0788143		7.1392	6.61294	7.7815		-0.493781	-0.30947	0
2014-08-28 11:35:00	7.22929	6.70284			-0.403683	-0.219571
2014-08-28 11:40:00	7.23677	6.7081			-0.396205	-0.214311
2014-08-28 11:45:00	7.24671	6.71714			-0.386264	-0.205271
2014-08-28 11:50:00	7.25729	6.72165			-0.375681	-0.200759
2014-08-28 11:55:00	7.2647	6.73232	7.85082		-0.368276	-0.190093	0.0693237		7.19538	6.66299	7.7815		-0.4376	-0.259417	0
2014-08-28 12:00:00	7.27323	6.73983	7.85137		-0.359746	-0.182586	0.0698685		7.20336	6.66996	7.7815		-0.429615	-0.252454	0
2014-08-28 12:05:00	7.28277	6.74633	7.8541		-0.350208	-0.176077	0.0725955		7.21017	6.67374	7.7815		-0.422803	-0.248672	0
2014-08-28 12:10:00	7.29336	6.75185	7.85691		-0.339619	-0.170562	0.0754089		7.21795	6.67644	7.7815		-0.415028	-0.24597	0
2014-08-28 12:15:00	7.303	6.76094	7.85719		-0.329978	-0.161474	0.0756941		7.2273	6.68524	7.7815		-0.405672	-0.237168	0
2014-08-28 12:20:00	7.31307	6.77084	7.86398		-0.319905	-0.151567	0.0824771		7.23059	6.68837	7.7815		-0.402382	-0.234044	0
2014-08-28 12:25:00	7.32466	6.77689	7.86394		-0.308321	-0.145521	0.0824448		7.24221	6.69445	7.7815		-0.390765	-0.227965	0
2014-08-28 12:30:00	7.33344	6.78187	7.86398		-0.299539	-0.140544	0.0824771		7.25096	6.69939	7.7815		-0.382016	-0.223021	0
2014-08-28 12:35:00	7.34217	6.78631	7.86338		-0.290809	-0.136106	0.0818814		7.26029	6.70442	7.7815		-0.372691	-0.217987	0
2014-08-28 12:40:00	7.35055	6.79589	7.86401		-0.282423	-0.126525	0.0825063		7.26805	6.71338	7.7815		-0.364929	-0.209031	0
2014-08-28 12:45:00	7.3593	6.79625	7.86312		-0.273674	-0.126164	0.0816223		7.27768	6.71463	7.7815		-0.355296	-0.207786	0
2014-08-28 12:50:00	7.36843	6.80563	7.86304		-0.264544	-0.116779	0.0815381		7.28689	6.72409	7.7815		-0.346082	-0.198317	0
2014-08-28 12:55:00	7.3761	6.81468	7.86074		-0.256872	-0.107737	0.0792418		7.29686	6.73543	7.7815		-0.336114	-0.186978	0
2014-08-28 13:00:00	7.38377	6.81815	7.86131		-0.249203	-0.104262	0.0798087		7.30396	6.73834	7.7815		-0.329011	-0.18407	0
2014-08-28 13:05:00	7.3927	6.8292	7.86279		-0.240277	-0.0932151	0.0812855		7.31141	6.74791	7.7815		-0.321562	-0.174501	0
2014-08-28 13:10:00	7.40034	6.83309	7.86204		-0.232633	-0.0893173	0.0805439		7.3198	6.75255	7.7815		-0.313176	-0.169861	0
2014-08-28 13:15:00	7.40825	6.84192	7.86347		-0.224729	-0.0804933	0.0819688		7.32628	6.75995	7.7815		-0.306698	-0.162462	0
2014-08-28 13:20:00	7.41644	6.84552	7.86462		-0.21654	-0.0768955	0.0831247		7.33331	6.76239	7.7815		-0.299664	-0.16002	0
2014-08-28 13:25:00	7.42755	6.85799	7.8999		-0.205429	-0.0644177	0.118397		7.30915	6.7396	7.7815		-0.323827	-0.182815	0
2014-08-28 13:30:00	7.43638	6.86865	7.895		-0.196596	-0.0537594	0.113503		7.32288	6.75515	7.7815		-0.310099	-0.167263	0
2014-08-28 13:35:00	7.44556	6.87001	7.89348		-0.187415	-0.052401	0.111981		7.33358	6.75803	7.7815		-0.299396	-0.164382	0
2014-08-28 13:40:00	7.4535	6.87714	7.8921		-0.179473	-0.0452727	0.110597		7.34291	6.76654	7.7815		-0.290069	-0.155869	0
2014-08-28 13:45:00	7.46299	6.88215	7.89227		-0.169988	-0.0402597	0.110771		7.35222	6.77138	7.7815		-0.280759	-0.151031	0
2014-08-28 13:50:00	7.47167	6.88877	7.89673		-0.161311	-0.0336448	0.115228		7.35644	6.77354	7.7815		-0.276539	-0.148873	0
2014-08-28 13:55:00	7.48393	6.89495	7.90073		-0.149046	-0.0274635	0.119232		7.3647	6.77572	7.7815		-0.268278	-0.146696	0
2014-08-28 14:00:00	7.49027	6.90425	7.90137		-0.14271	-0.0181575	0.119867		7.3704	6.78439	7.7815		-0.262577	-0.138025	0
2014-08-28 14:05:00	7.49607	6.91063	7.89918		-0.136907	-0.0117831	0.117679		7.37839	6.79295	7.7815		-0.254586	-0.129462	0
2014-08-28 14:10:00	7.50651	6.91576	7.90145		-0.126468	-0.00665206	0.119951		7.38656	6.79581	7.7815		-0.246419	-0.126603	0
2014-08-28 14:15:00	7.5159	6.92354	7.9005		-0.117072	0.00113325	0.119		7.3969	6.80454	7.7815		-0.236072	-0.117867	0
2014-08-28 14:20:00	7.52349	6.92987	7.90312		-0.109485	0.00745749	0.12162		7.40187	6.80825	7.7815		-0.231105	-0.114163	0
2014-08-28 14:25:00	7.53139	6.9353	7.90209		-0.101583	0.0128894	0.120586		7.41081	6.81472	7.7815		-0.222169	-0.107696	0
2014-08-28 14:30:00	7.53771	6.93456	7.90424		-0.0952703	0.0121436	0.122738		7.41497	6.81182	7.7815		-0.218008	-0.110594	0
2014-08-28 14:35:00	7.54859	6.94398	7.90562		-0.084386	0.0215727	0.12412		7.42447	6.81986	7.7815		-0.208506	-0.102547	0
2014-08-28 14:40:00	7.556	6.94614	7.90384		-0.0769751	0.0237292	0.122335		7.43367	6.82381	7.7815		-0.19931	-0.098606	0
2014-08-28 14:45:00	7.5661	6.95853	7.90838		-0.066877	0.0361161	0.126876		7.43922	6.83165	7.7815		-0.193753	-0.0907603	0
2014-08-28 14:50:00	7.57306	6.96537	7.91007		-0.0599132	0.042963	0.12857		7.44449	6.8368	7.7815		-0.188483	-0.0856068	0
2014-08-28 14:55:00	7.58129	6.96781	7.90867		-0.0516898	0.0453986	0.127166		7.45412	6.84064	7.7815		-0.178856	-0.0817675	0
2014-08-28 15:00:00	7.59001	6.96997	7.91099		-0.0429649	0.0475535	0.129487		7.46052	6.84048	7.7815		-0.172452	-0.0819336	0
2014-08-28 15:05:00	7.59957	6.97652	7.91452		-0.0334068	0.0541087	0.13302		7.46655	6.8435	7.7815		-0.166427	-0.0789117	0
2014-08-28 15:10:00	7.60691	6.98491	7.91021		-0.0260629	0.062494	0.128715		7.4782	6.85619	7.7815		-0.154777	-0.0662206	0
2014-08-28 15:15:00	7.61496	6.9912	7.91082		-0.0180178	0.0687856	0.129317		7.48564	6.86188	7.7815		-0.147334	-0.0605309	0
2014-08-28 15:20:00	7.62157	6.99545	7.91073		-0.0114037	0.0730361	0.12923		7.49234	6.86622	7.7815		-0.140633	-0.0561935	0
2014-08-28 15:25:00	7.63082	6.99949	7.91036		-0.00215936	0.0770763	0.128856		7.50196	6.87063	7.7815		-0.131016	-0.05178	0
2014-08-28 15:30:00	7.6368	7.00448	7.91196		0.00382125	0.0820636	0.130462		7.50633	6.87401	7.7815		-0.126641	-0.0483987	0
2014-08-28 15:35:00	7.64288	7.00988	7.91007		0.009899	0.0874648	0.12857		7.51431	6.88131	7.7815		-0.118671	-0.0411049	0
2014-08-28 15:40:00	7.6501	7.01264	7.91133		0.0171198	0.0902275	0.129835		7.52026	6.8828	7.7815		-0.112715	-0.0396072	0
2014-08-28 15:45:00	7.65613	7.01905	7.91219		0.0231535	0.0966385	0.130694		7.52544	6.88836	7.7815		-0.10754	-0.0340555	0
2014-08-28 15:50:00	7.66209	7.01971	7.91314		0.02911	0.0972998	0.13164		7.53045	6.88807	7.7815		-0.10253	-0.0343403	0
2014-08-28 15:55:00	7.6681	7.01944	7.91377		0.035125	0.0970249	0.132271		7.53583	6.88717	7.7815		-0.0971458	-0.0352459	0
2014-08-28 16:00:00	7.67414	7.02611	7.9138		0.0411637	0.103702	0.132303		7.54184	6.89381	7.7815		-0.0911392	-0.0286006	0
2014-08-28 16:05:00	7.67982	7.02762	7.9171		0.0468473	0.105206	0.1356		7.54422	6.89202	7.7815		-0.0887529	-0.0303944	0
2014-08-28 16:10:00	7.68821	7.02866	7.91825		0.0552321	0.106249	0.136748		7.55146	6.89191	7.7815		-0.0815161	-0.0304995	0
2014-08-28 16:15:00	7.69133	7.03177	7.92		0.0583561	0.109362	0.138497		7.55283	6.89328	7.7815		-0.0801413	-0.0291352	0
2014-08-28 16:20:00	7.69919	7.03541	7.9214		0.0662168	0.112994	0.139899		7.55929	6.89551	7.7815		-0.0736823	-0.0269051	0
2014-08-28 16:25:00	7.704	7.03663	7.91902		0.0710212	0.114214	0.13752		7.56648	6.89911	7.7815		-0.0664988	-0.0233059	0
2014-08-28 16:30:00	7.70914	7.04029	7.92217		0.0761624	0.117877	0.140674		7.56846	6.89962	7.7815		-0.0645112	-0.0227963	0
2014-08-28 16:35:00	7.71405	7.04329	7.92274		0.0810757	0.12088	0.141243		7.57281	6.90205	7.7815		-0.0601669	-0.020363	0
2014-08-28 16:40:00	7.71808	7.04356	7.92411		0.0851039	0.12115	0.142615		7.57547	6.90095	7.7815		-0.0575108	-0.0214647	0
2014-08-28 16:45:00	7.72297	7.04304	7.92417		0.0899913	0.120631	0.142673		7.58029	6.90037	7.7815		-0.0526813	-0.0220413	0
2014-08-28 16:50:00	7.72765	7.04646	7.92526		0.0946721	0.124048	0.143765		7.58388	6.90269	7.7815		-0.0490929	-0.0197175	0
2014-08-28 16:55:00	7.73047	7.04803	7.9252		0.0974917	0.125618	0.143704		7.58676	6.90433	7.7815		-0.0462122	-0.0180858	0
2014-08-28 17:00:00	7.73496	7.04563	7.92664		0.101982	0.123214	0.145137		7.58982	6.90049	7.7815		-0.0431547	-0.0219228	0
2014-08-28 17:05:00	7.73663	7.04448	7.92821		0.103653	0.122065	0.146711		7.58992	6.89777	7.7815		-0.0430574	-0.0246453	0
2014-08-28 17:10:00	7.73764	7.04604	7.92981		0.104665	0.123625	0.148313		7.58933	6.89772	7.7815		-0.0436483	-0.0246878	0
2014-08-28 17:15:00	7.74045	7.0482	7.92924		0.107474	0.125785	0.147741		7.59271	6.90045	7.7815		-0.0402672	-0.0219566	0
2014-08-28 17:20:00	7.74316	7.04772	7.93013		0.110186	0.125307	0.148628		7.59453	6.89909	7.7815		-0.0384414	-0.0233207	0
2014-08-28 17:25:00	7.74465	7.04468	7.93238		0.111673	0.122273	0.150885		7.59376	6.8938	7.7815		-0.0392115	-0.0286117	0
2014-08-28 17:30:00	7.74594	7.04454	7.93327		0.112966	0.122132	0.15177		7.59417	6.89277	7.7815		-0.038804	-0.0296384	0
2014-08-28 17:35:00	7.74884	7.04405	7.93476		0.115866	0.121639	0.153256		7.59559	6.89079	7.7815		-0.03739	-0.0316171	0
2014-08-28 17:40:00	7.74994	7.04144	7.93621		0.116966	0.11903	0.154713		7.59523	6.88673	7.7815		-0.037747	-0.0356829	0
2014-08-28 17:45:00	7.7513	7.04057	7.9369		0.118324	0.118155	0.1554		7.5959	6.88517	7.7815		-0.0370754	-0.0372443	0
2014-08-28 17:50:00	7.7513	7.03987	7.93627		0.118324	0.117462	0.154774		7.59653	6.8851	7.7815		-0.0364498	-0.0373119	0
2014-08-28 17:55:00	7.75228	7.03802	7.93992		0.119303	0.115612	0.158421		7.59386	6.8796	7.7815		-0.0391181	-0.0428089	0
2014-08-28 18:00:00	7.75385	7.03677	7.94013		0.120878	0.114355	0.158626		7.59523	6.87814	7.7815		-0.0377485	-0.0442712	0
2014-08-28 18:05:00	7.75319	7.03401	7.94286		0.120213	0.111596	0.161361		7.59183	6.87265	7.7815		-0.0411484	-0.0497655	0
2014-08-28 18:10:00	7.75401	7.02905	7.9181		0.121036	0.106638	0.136604		7.61741	6.89245	7.7815		-0.0155673	-0.0299651	0
2014-08-28 18:15:00	7.75483	7.02681	7.91925		0.121856	0.1044	0.137748		7.61708	6.88906	7.7815		-0.015892	-0.0333481	0
2014-08-28 18:20:00	7.75499	7.0238	7.92123		0.122015	0.101393	0.139725		7.61527	6.88408	7.7815		-0.0177107	-0.0383326	0
2014-08-28 18:25:00	7.75445	7.02087	7.92375		0.121474	0.0984588	0.142248		7.6122	6.87862	7.7815		-0.0207746	-0.0437896	0
2014-08-28 18:30:00	7.75565	7.01671	7.92598		0.122669	0.0942939	0.144478		7.61117	6.87223	7.7815		-0.0218089	-0.0501843	0
2014-08-28 18:35:00	7.753	7.01338	7.91776		0.120027	0.0909636	0.136263		7.61674	6.87711	7.7815		-0.016236	-0.0452991	0
2014-08-28 18:40:00	7.75193	7.00897	7.92183		0.118955	0.0865537	0.140327		7.6116	6.86864	7.7815		-0.0213716	-0.0537728	0
2014-08-28 18:45:00	7.74994	7.00763	7.92372		0.116966	0.0852184	0.142216		7.60773	6.86541	7.7815		-0.0252502	-0.0569979	0
2014-08-28 18:50:00	7.74951	7.00331	7.91297		0.116532	0.0808989	0.13147		7.61804	6.87184	7.7815		-0.0149378	-0.0505707	0
2014-08-28 18:55:00	7.74896	7.00009	7.91584		0.115987	0.0776756	0.134336		7.61463	6.86575	7.7815		-0.0183491	-0.0566605	0
2014-08-28 19:00:00	7.74708	6.99788	7.91953		0.114101	0.0754641	0.138034		7.60904	6.85984	7.7815		-0.0239334	-0.0625703	0
2014-08-28 19:05:00	7.74783	6.99464	7.92071		0.114856	0.0722279	0.139211		7.60862	6.85543	7.7815		-0.024355	-0.0669832	0
2014-08-28 19:10:00	7.74648	6.99334	7.92016		0.113501	0.0709316	0.138665		7.60781	6.85468	7.7815		-0.0251636	-0.067733	0
2014-08-28 19:15:00	7.74525	6.99155	7.91549		0.11227	0.0691359	0.133992		7.61125	6.85756	7.7815		-0.0217222	-0.0648561	0
2014-08-28 19:20:00	7.74339	6.98937	7.91638		0.110411	0.0669597	0.134883		7.6085	6.85449	7.7815		-0.0244725	-0.0679233	0
2014-08-28 19:25:00	7.7414	6.9868	7.91776		0.108423	0.0643879	0.136263		7.60514	6.85054	7.7815		-0.0278395	-0.0718748	0
2014-08-28 19:30:00	7.7414	6.98511	7.87588		0.108423	0.0627028	0.0943771		7.64702	6.89074	7.7815		0.0140461	-0.0316743	0
2014-08-28 19:35:00	7.73947	6.98332	7.87687		0.106494	0.0609055	0.0953664		7.6441	6.88795	7.7815		0.0111277	-0.0344608	0
2014-08-28 19:40:00	7.73726	6.9767	7.88221		0.104285	0.0542878	0.100711		7.63655	6.87599	7.7815		0.00357364	-0.0464235	0
2014-08-28 19:45:00	7.73616	6.97155	7.88374		0.10318	0.0491404	0.102236		7.63392	6.86932	7.7815		0.000944244	-0.0530955	0
2014-08-28 19:50:00	7.73606	6.97056	7.88651		0.103083	0.048151	0.105007		7.63105	6.86556	7.7815		-0.00192312	-0.0568556	0
2014-08-28 19:55:00	7.73416	6.96654	7.88867		0.101188	0.0441286	0.107166		7.627	6.85937	7.7815		-0.00597855	-0.0630377	0
2014-08-28 20:00:00	7.73274	6.96654	7.88523		0.0997648	0.0441286	0.103734		7.62901	6.86281	7.7815		-0.00396961	-0.0596059	0
2014-08-28 20:05:00	7.72971	6.96121	7.8847		0.0967316	0.0388001	0.103198		7.62651	6.85801	7.7815		-0.00646672	-0.0643982	0
2014-08-28 20:10:00	7.72803	6.95909	7.88224		0.0950522	0.0366806	0.100737		7.62729	6.85836	7.7815		-0.00568493	-0.0640565	0
2014-08-28 20:15:00	7.72698	6.95938	7.88023		0.0940085	0.0369647	0.098734		7.62825	6.86064	7.7815		-0.00472557	-0.0617693	0
2014-08-28 20:20:00	7.72429	6.95898	7.88037		0.0913121	0.0365722	0.098873		7.62542	6.86011	7.7815		-0.00756086	-0.0623008	0
2014-08-28 20:25:00	7.7235	6.95828	7.8778		0.0905238	0.0358693	0.0963005		7.6272	6.86198	7.7815		-0.00577674	-0.0604312	0
2014-08-28 20:30:00	7.72021	6.95683	7.87825		0.0872314	0.0344185	0.0967498		7.62346	6.86008	7.7815		-0.00951838	-0.0623313	0
2014-08-28 20:35:00	7.71821	6.95654	7.87602		0.0852388	0.0341306	0.0945194		7.6237	6.86202	7.7815		-0.00928057	-0.0603888	0
2014-08-28 20:40:00	7.7166	6.95092	7.87593		0.0836195	0.0285123	0.0944289		7.62217	6.8565	7.7815		-0.0108094	-0.0659166	0
2014-08-28 20:45:00	7.71285	6.94441	7.88436		0.0798744	0.0219958	0.102859		7.60999	6.84155	7.7815		-0.0229848	-0.0808634	0
2014-08-28 20:50:00	7.70939	6.94483	7.88357		0.0764153	0.0224227	0.102068		7.60732	6.84277	7.7815		-0.0256527	-0.0796453	0
2014-08-28 20:55:00	7.70384	6.93924	7.88162		0.0708618	0.0168275	0.100117		7.60372	6.83912	7.7815		-0.0292551	-0.0832894	0
2014-08-28 21:00:00	7.69938	6.93278	7.88716		0.0664075	0.0103707	0.105659		7.59372	6.82712	7.7815		-0.0392513	-0.0952881	0
2014-08-28 21:05:00	7.69563	6.92919	7.85966		0.062655	0.00677875	0.0781631		7.61747	6.85103	7.7815		-0.0155081	-0.0713844	0
2014-08-28 21:10:00	7.69002	6.92198	7.86613		0.0570477	-0.000427817	0.08463		7.60539	6.83735	7.7815		-0.0275824	-0.0850579	0
2014-08-28 21:15:00	7.68499	6.9169	7.87146		0.0520167	-0.00551428	0.0899596		7.59503	6.82694	7.7815		-0.0379429	-0.0954739	0
2014-08-28 21:20:00	7.67909	6.91213	7.87253		0.0461175	-0.0102841	0.0910335		7.58806	6.82109	7.7815		-0.0449159	-0.101318	0
2014-08-28 21:25:00	7.67414	6.90896	7.87203		0.0411637	-0.0134515	0.0905257		7.58361	6.81843	7.7815		-0.0493619	-0.103977	0
2014-08-28 21:30:00	7.66781	6.90507	7.87401		0.0348327	-0.0173379	0.0925082		7.5753	6.81257	7.7815		-0.0576755	-0.109846	0
2014-08-28 21:35:00	7.66195	6.90137	7.86724		0.0289776	-0.0210454	0.085737		7.57622	6.81563	7.7815		-0.0567594	-0.106782	0
2014-08-28 21:40:00	7.65722	6.90208	7.86213		0.0242406	-0.0203309	0.0806313		7.57659	6.82145	7.7815		-0.0563907	-0.100962	0
2014-08-28 21:45:00	7.65122	6.89627	7.86908		0.018246	-0.0261464	0.0875784		7.56364	6.80869	7.7815		-0.0693324	-0.113725	0
2014-08-28 21:50:00	7.6475	6.89005	7.87421		0.0145217	-0.032357	0.0927055		7.55479	6.79735	7.7815		-0.0781838	-0.125063	0
2014-08-28 21:55:00	7.64105	6.88587	7.87868		0.00807018	-0.0365373	0.0971797		7.54387	6.78869	7.7815		-0.0891095	-0.133717	0
2014-08-28 22:00:00	7.63539	6.87876	7.88227		0.00241031	-0.0436555	0.100766		7.53462	6.77799	7.7815		-0.0983559	-0.144422	0
2014-08-28 22:05:00	7.63024	6.87431	7.88286		-0.00273597	-0.0481008	0.101361		7.52888	6.77295	7.7815		-0.104097	-0.149461	0
2014-08-28 22:10:00	7.62515	6.86872	7.88388		-0.00782581	-0.0536915	0.102378		7.52277	6.76634	7.7815		-0.110204	-0.156069	0
2014-08-28 22:15:00	7.62009	6.8614	7.88507		-0.0128871	-0.0610072	0.103566		7.51652	6.75784	7.7815		-0.116454	-0.164574	0
2014-08-28 22:20:00	7.61386	6.8577	7.88678		-0.0191136	-0.0647086	0.105284		7.50858	6.75242	7.7815		-0.124398	-0.169993	0
2014-08-28 22:25:00	7.60876	6.85038	7.88784		-0.02422	-0.0720363	0.106337		7.50242	6.74404	7.7815		-0.130557	-0.178373	0
2014-08-28 22:30:00	7.60394	6.84459	7.88727		-0.0290348	-0.0778223	0.105772		7.49817	6.73882	7.7815		-0.134807	-0.183594	0
2014-08-28 22:35:00	7.59951	6.84012	7.88834		-0.03347	-0.0822945	0.106844		7.49266	6.73327	7.7815		-0.140313	-0.189138	0
2014-08-28 22:40:00	7.593	6.83627	7.88944		-0.0399777	-0.0861441	0.107944		7.48505	6.72832	7.7815		-0.147922	-0.194088	0
2014-08-28 22:45:00	7.58797	6.83713	7.8823		-0.0450083	-0.0852809	0.100795		7.48717	6.73634	7.7815		-0.145804	-0.186076	0
2014-08-28 22:50:00	7.58184	6.83532	7.87958		-0.0511345	-0.0870869	0.0980845		7.48376	6.73724	7.7815		-0.149219	-0.185171	0
2014-08-28 22:55:00	7.57658	6.82894	7.87684		-0.0564	-0.0934689	0.0953405		7.48124	6.7336	7.7815		-0.151741	-0.188809	0
2014-08-28 23:00:00	7.56887	6.82909	7.87325		-0.0641105	-0.0933212	0.091745		7.47712	6.73735	7.7815		-0.155856	-0.185066	0
2014-08-28 23:05:00	7.56363	6.82793	7.87052		-0.0693485	-0.0944768	0.0890247		7.4746	6.73891	7.7815		-0.158373	-0.183501	0
2014-08-28 23:10:00	7.55783	6.82912	7.86168		-0.0751497	-0.0932871	0.0801779		7.47765	6.74895	7.7815		-0.155328	-0.173465	0
2014-08-28 23:15:00	7.55111	6.83396	7.85469		-0.081868	-0.0884538	0.0731919		7.47792	6.76077	7.7815		-0.15506	-0.161646	0
2014-08-28 23:20:00	7.54529	6.83543	7.84903		-0.087688	-0.0869809	0.0675332		7.47775	6.7679	7.7815		-0.155221	-0.154514	0
2014-08-28 23:25:00	7.53905	6.82212	7.86091		-0.0939284	-0.100287	0.0794103		7.45964	6.74271	7.7815		-0.173339	-0.179698	0
2014-08-28 23:30:00	7.53175	6.8098	7.86843		-0.101226	-0.112614	0.086928		7.44482	6.72287	7.7815		-0.188154	-0.199541	0
2014-08-28 23:35:00	7.52778	6.80197	7.86936		-0.105192	-0.120437	0.0878631		7.43992	6.71411	7.7815		-0.193055	-0.2083	0
2014-08-28 23:40:00	7.52355	6.80128	7.85875		-0.109421	-0.121132	0.0772527		7.4463	6.72403	7.7815		-0.186674	-0.198385	0
2014-08-28 23:45:00	7.51738	6.79457	7.86304		-0.115592	-0.127837	0.0815381		7.43585	6.71304	7.7815		-0.19713	-0.209375	0
2014-08-28 23:50:00	7.51249	6.79084	7.8671		-0.120481	-0.131571	0.0855978		7.4269	6.70524	7.7815		-0.206079	-0.217169	0
2014-08-28 23:55:00	7.50674	6.78884	7.86015		-0.126238	-0.133568	0.0786458		7.42809	6.7102	7.7815		-0.204884	-0.212214	0
2014-08-29	7.5022	6.78351	7.86582		-0.130775	-0.138903	0.0843193		7.41788	6.69919	7.7815		-0.215094	-0.223222	0
2014-08-29 00:05:00	7.49838	6.7771	7.86874		-0.134598	-0.145307	0.0872386		7.41114	6.68987	7.7815		-0.221837	-0.232546	0
2014-08-29 00:10:00	7.49224	6.77955	7.85586		-0.140733	-0.142866	0.0743556		7.41789	6.70519	7.7815		-0.215088	-0.217222	0
2014-08-29 00:15:00	7.48542	6.781	7.85407		-0.147561	-0.141412	0.0725663		7.41285	6.70843	7.7815		-0.220127	-0.213978	0
2014-08-29 00:20:00	7.48264	6.77936	7.84647		-0.150332	-0.143049	0.0649668		7.41768	6.7144	7.7815		-0.215299	-0.208016	0
2014-08-29 00:25:00	7.4751	6.77194	7.84889		-0.157875	-0.15047	0.0673872		7.40771	6.70455	7.7815		-0.225262	-0.217857	0
2014-08-29 00:30:00	7.47101	6.77445	7.84556		-0.161969	-0.147959	0.0640581		7.40695	6.71039	7.7815		-0.226027	-0.212017	0
2014-08-29 00:35:00	7.46461	6.76786	7.84382		-0.168365	-0.154552	0.0623217		7.40229	6.70554	7.7815		-0.230686	-0.216874	0
2014-08-29 00:40:00	7.45865	6.76345	7.84374		-0.17433	-0.15896	0.0622373		7.39641	6.70121	7.7815		-0.236568	-0.221197	0
2014-08-29 00:45:00	7.45509	6.75885	7.84348		-0.177883	-0.163561	0.0619808		7.39311	6.69687	7.7815		-0.239864	-0.225542	0
2014-08-29 00:50:00	7.44808	6.75127	7.8562		-0.184893	-0.171142	0.0746959		7.37339	6.67657	7.7815		-0.259589	-0.245838	0
2014-08-29 00:55:00	7.4428	6.74223			-0.190173	-0.180177	-7.7815
2014-08-29 01:00:00	7.43778	6.74125			-0.1952	-0.18116
2014-08-29 01:05:00	7.43349	6.73485			-0.199489	-0.187565
2014-08-29 01:10:00	7.42856	6.73324			-0.204421	-0.189171
2014-08-29 01:15:00	7.42311	6.73129			-0.209863	-0.191119
2014-08-29 01:20:00	7.41573	6.7336			-0.217241	-0.188808
2014-08-29 01:25:00	7.41166	6.73163			-0.221316	-0.190786
2014-08-29 01:30:00	7.40767	6.73345			-0.225303	-0.188957
2014-08-29 01:35:00	7.40038	6.72788			-0.2326	-0.194533
2014-08-29 01:40:00	7.39676	6.7314			-0.236219	-0.191008
2014-08-29 01:45:00	7.39203	6.72627			-0.240944	-0.19614
2014-08-29 01:50:00	7.38693	6.72954			-0.246049	-0.192875
2014-08-29 01:55:00	7.38471	6.73174			-0.248265	-0.190675
2014-08-29 02:00:00	7.37837	6.73152			-0.254611	-0.190893
2014-08-29 02:05:00	7.37483	6.72975	7.88645		-0.258148	-0.192657	0.104952		7.26988	6.6248	7.7815		-0.3631	-0.297609	0
2014-08-29 02:10:00	7.37015	6.72235	7.88425		-0.262824	-0.200065	0.102753		7.2674	6.61959	7.7815		-0.365577	-0.302818	0
2014-08-29 02:15:00	7.36577	6.71956	7.88574		-0.267203	-0.202854	0.104245		7.26153	6.61531	7.7815		-0.371448	-0.307098	0
2014-08-29 02:20:00	7.36075	6.71614	7.88888		-0.272226	-0.206268	0.107379		7.25337	6.60876	7.7815		-0.379605	-0.313647	0
2014-08-29 02:25:00	7.35454	6.71012	7.89105		-0.27844	-0.21229	0.109551		7.24498	6.60057	7.7815		-0.387991	-0.321841	0
2014-08-29 02:30:00	7.34853	6.70479	7.8932		-0.284449	-0.217622	0.111697		7.23683	6.59309	7.7815		-0.396146	-0.329318	0
2014-08-29 02:35:00	7.34345	6.70648	7.8923		-0.289521	-0.215934	0.110797		7.23266	6.59568	7.7815		-0.400318	-0.32673	0
2014-08-29 02:40:00	7.33848	6.69595	7.89647		-0.294494	-0.226458	0.114967		7.22351	6.58099	7.7815		-0.409462	-0.341425	0
2014-08-29 02:45:00	7.33326	6.69105	7.89709		-0.299712	-0.231362	0.11559		7.21767	6.57546	7.7815		-0.415302	-0.346952	0
2014-08-29 02:50:00	7.32642	6.69028	7.897		-0.30656	-0.232135	0.115502		7.21091	6.57477	7.7815		-0.422063	-0.347637	0
2014-08-29 02:55:00	7.32241	6.68913	7.89751		-0.310563	-0.23328	0.116009		7.2064	6.57312	7.7815		-0.426571	-0.349288	0
2014-08-29 03:00:00	7.31796	6.68091	7.89846		-0.315012	-0.241503	0.11696		7.201	6.56395	7.7815		-0.431972	-0.358462	0
2014-08-29 03:05:00	7.31395	6.67854	7.90038		-0.319025	-0.243872	0.118884		7.19507	6.55966	7.7815		-0.437909	-0.362756	0
2014-08-29 03:10:00	7.30801	6.67563	7.90134		-0.324971	-0.246784	0.119838		7.18817	6.55579	7.7815		-0.444809	-0.366622	0
2014-08-29 03:15:00	7.30413	6.67688	7.90203		-0.328851	-0.245534	0.120528		7.1836	6.55635	7.7815		-0.449378	-0.366062	0
2014-08-29 03:20:00	7.30017	6.67378	7.90338		-0.332805	-0.248635	0.121878		7.17829	6.5519	7.7815		-0.454683	-0.370513	0
2014-08-29 03:25:00	7.29421	6.66945	7.90358		-0.33877	-0.252958	0.122077		7.17213	6.54738	7.7815		-0.460848	-0.375036	0
2014-08-29 03:30:00	7.29058	6.6673	7.9087		-0.342391	-0.255107	0.127195		7.16339	6.54011	7.7815		-0.469586	-0.382302	0
2014-08-29 03:35:00	7.28495	6.66086	7.9068		-0.348025	-0.261552	0.125299		7.15965	6.53556	7.7815		-0.473324	-0.38685	0
2014-08-29 03:40:00	7.28041	6.65234	7.90927		-0.352565	-0.270076	0.127768		7.15264	6.52457	7.7815		-0.480333	-0.397844	0
2014-08-29 03:45:00	7.27552	6.64952	7.91182		-0.35746	-0.272895	0.130321		7.1452	6.5192	7.7815		-0.487781	-0.403216	0
2014-08-29 03:50:00	7.27104	6.64685	7.91065		-0.361939	-0.275565	0.129146		7.14189	6.5177	7.7815		-0.491085	-0.404711	0
2014-08-29 03:55:00	7.26617	6.64381	7.91099		-0.366806	-0.278607	0.129487		7.13668	6.51432	7.7815		-0.496293	-0.408094	0
2014-08-29 04:00:00	7.26134	6.63763	7.9117		-0.371636	-0.284781	0.130205		7.13114	6.50743	7.7815		-0.501841	-0.414986	0
2014-08-29 04:05:00	7.25723	6.64035	7.91053		-0.37575	-0.282062	0.12903		7.1282	6.51132	7.7815		-0.50478	-0.411092	0
2014-08-29 04:10:00	7.25519	6.64376	7.90938		-0.377783	-0.278653	0.127884		7.12731	6.51587	7.7815		-0.505667	-0.406537	0
2014-08-29 04:15:00	7.24998	6.64321	7.90881		-0.382997	-0.279197	0.127308		7.12267	6.51591	7.7815		-0.510305	-0.406505	0
2014-08-29 04:20:00	7.24393	6.64054	7.91122		-0.389046	-0.281877	0.129719		7.11421	6.51082	7.7815		-0.518765	-0.411595	0
2014-08-29 04:25:00	7.24241	6.63075	7.9132		-0.390563	-0.291658	0.131698		7.11071	6.49906	7.7815		-0.522261	-0.423356	0
2014-08-29 04:30:00	7.23804	6.61999	7.92549		-0.394934	-0.302421	0.143993		7.09405	6.476	7.7815		-0.538928	-0.446414	0
2014-08-29 04:35:00	7.23253	6.60854	7.92543		-0.400443	-0.313872	0.143932		7.0886	6.46461	7.7815		-0.544375	-0.457804	0
2014-08-29 04:40:00	7.22774	6.60477	7.92575		-0.405236	-0.317646	0.14425		7.08349	6.46052	7.7815		-0.549486	-0.461896	0
2014-08-29 04:45:00	7.22463	6.60842	7.92383		-0.408342	-0.313988	0.142332		7.0823	6.46609	7.7815		-0.550674	-0.45632	0
2014-08-29 04:50:00	7.21935	6.61078	7.92208		-0.413624	-0.31163	0.140584		7.07877	6.4702	7.7815		-0.554208	-0.452213	0
2014-08-29 04:55:00	7.21555	6.61224	7.92117		-0.417425	-0.310174	0.139668		7.07588	6.47257	7.7815		-0.557092	-0.449841	0
2014-08-29 05:00:00	7.21168	6.6122	7.92171		-0.421296	-0.310216	0.140211		7.07147	6.47198	7.7815		-0.561507	-0.450427	0
2014-08-29 05:05:00	7.20739	6.61127	7.92317		-0.425587	-0.311146	0.141673		7.06572	6.46959	7.7815		-0.56726	-0.452819	0
2014-08-29 05:10:00	7.20129	6.60862	7.92389		-0.431681	-0.313795	0.142387		7.05891	6.46623	7.7815		-0.574068	-0.456181	0
2014-08-29 05:15:00	7.19836	6.60899	7.92235		-0.43462	-0.313423	0.140847		7.05751	6.46814	7.7815		-0.575468	-0.45427	0
2014-08-29 05:20:00	7.19381	6.606	7.92744		-0.439163	-0.31641	0.14594		7.04787	6.46006	7.7815		-0.585102	-0.46235	0
2014-08-29 05:25:00	7.18923	6.59965	7.93238		-0.443744	-0.322762	0.150885		7.03835	6.44876	7.7815		-0.594628	-0.473647	0
2014-08-29 05:30:00	7.18301	6.59785	7.93499		-0.449964	-0.324561	0.153487		7.02952	6.44436	7.7815		-0.603452	-0.478049	0
2014-08-29 05:35:00	7.17961	6.59755	7.93593		-0.453364	-0.32486	0.154428		7.02518	6.44312	7.7815		-0.607792	-0.479287	0
2014-08-29 05:40:00	7.17558	6.58996	7.94532		-0.457394	-0.332456	0.163816		7.01177	6.42614	7.7815		-0.62121	-0.496272	0
2014-08-29 05:45:00	7.17098	6.58602	7.93879		-0.461995	-0.336388	0.157286		7.0137	6.42874	7.7815		-0.619281	-0.493673	0
2014-08-29 05:50:00	7.16876	6.58119	7.94033		-0.464219	-0.341222	0.158828		7.00993	6.42236	7.7815		-0.623047	-0.50005	0
2014-08-29 05:55:00	7.16419	6.57278	7.94566		-0.468783	-0.349631	0.164159		7.00003	6.40862	7.7815		-0.632942	-0.51379	0
2014-08-29 06:00:00	7.15875	6.56876	7.94708		-0.474222	-0.353651	0.165582		6.99317	6.40318	7.7815		-0.639803	-0.519233	0
2014-08-29 06:05:00	7.15642	6.5729	7.94654		-0.476559	-0.349514	0.165044		6.99137	6.40785	7.7815		-0.641603	-0.514558	0
2014-08-29 06:10:00	7.15425	6.57515	7.94774		-0.478724	-0.347264	0.166239		6.98801	6.40891	7.7815		-0.644963	-0.513502	0
2014-08-29 06:15:00	7.15135	6.572	7.94856		-0.481623	-0.350416	0.167062		6.98429	6.40493	7.7815		-0.648684	-0.517478	0
2014-08-29 06:20:00	7.14804	6.57053	7.94859		-0.484938	-0.351882	0.167091		6.98095	6.40344	7.7815		-0.652029	-0.518972	0
2014-08-29 06:25:00	7.14465	6.5697	7.94674		-0.488329	-0.35271	0.165242		6.9794	6.40446	7.7815		-0.653571	-0.517952	0
2014-08-29 06:30:00	7.14247	6.57252	7.9464		-0.490504	-0.349891	0.164899		6.97757	6.40762	7.7815		-0.655404	-0.514791	0
2014-08-29 06:35:00	7.13768	6.57361	7.94725		-0.495291	-0.348803	0.165755		6.97193	6.40785	7.7815		-0.661046	-0.514558	0
2014-08-29 06:40:00	7.13555	6.57098	7.94663		-0.497427	-0.351435	0.165127		6.97042	6.40585	7.7815		-0.662554	-0.516562	0
2014-08-29 06:45:00	7.13442	6.57172	7.94748		-0.498553	-0.350688	0.165982		6.96844	6.40574	7.7815		-0.664535	-0.51667	0
2014-08-29 06:50:00	7.13124	6.56433	7.94891		-0.501738	-0.358078	0.167408		6.96383	6.39693	7.7815		-0.669146	-0.525485	0
2014-08-29 06:55:00	7.12738	6.5576	7.95673		-0.505593	-0.364811	0.175232		6.95215	6.38237	7.7815		-0.680825	-0.540043	0
2014-08-29 07:00:00	7.1264	6.55733	7.95335		-0.506575	-0.365079	0.171849		6.95455	6.38548	7.7815		-0.678424	-0.536928	0
2014-08-29 07:05:00	7.12619	6.55376	7.95363		-0.506785	-0.368654	0.172134		6.95406	6.38162	7.7815		-0.67892	-0.540788	0
2014-08-29 07:10:00	7.12117	6.55658	7.94968		-0.511802	-0.365831	0.168177		6.953	6.3884	7.7815		-0.679979	-0.534007	0
2014-08-29 07:15:00	7.11893	6.55933	7.94654		-0.51405	-0.363086	0.165044		6.95388	6.39428	7.7815		-0.679093	-0.52813	0
2014-08-29 07:20:00	7.11883	6.55545	7.9472		-0.514149	-0.36696	0.1657		6.95313	6.38975	7.7815		-0.67985	-0.53266	0
2014-08-29 07:25:00	7.11707	6.55297	7.94885		-0.515909	-0.369444	0.16735		6.94972	6.38562	7.7815		-0.683259	-0.536795	0
2014-08-29 07:30:00	7.1145	6.54713	7.95056		-0.518475	-0.375281	0.169057		6.94544	6.37807	7.7815		-0.687532	-0.544338	0
2014-08-29 07:35:00	7.11436	6.55252	7.94706		-0.518616	-0.369896	0.165556		6.9488	6.38696	7.7815		-0.684172	-0.535452	0
2014-08-29 07:40:00	7.11148	6.55794	7.93476		-0.521497	-0.364472	0.153256		6.95822	6.40468	7.7815		-0.674753	-0.517728	0
2014-08-29 07:45:00	7.11148	6.55662	7.9319		-0.521497	-0.365796	0.150397		6.96108	6.40622	7.7815		-0.671893	-0.516192	0
2014-08-29 07:50:00	7.10838	6.55715	7.92641		-0.524593	-0.365262	0.144909		6.96347	6.41224	7.7815		-0.669502	-0.510171	0
2014-08-29 07:55:00	7.10933	6.56279	7.91535		-0.523642	-0.359618	0.13385		6.97548	6.42894	7.7815		-0.657493	-0.493469	0
2014-08-29 08:00:00	7.10715	6.56873	7.90835		-0.525822	-0.353686	0.126851		6.9803	6.44187	7.7815		-0.652673	-0.480537	0
2014-08-29 08:05:00	7.10413	6.57282	7.90473		-0.52885	-0.349592	0.123231		6.9809	6.44959	7.7815		-0.652081	-0.472823	0
2014-08-29 08:10:00	7.10441	6.57334	7.9026		-0.528565	-0.349067	0.121098		6.98331	6.45225	7.7815		-0.649663	-0.470165	0
2014-08-29 08:15:00	7.10444	6.57785	7.9037		-0.528531	-0.344559	0.122197		6.98225	6.45566	7.7815		-0.650728	-0.466756	0
2014-08-29 08:20:00	7.10328	6.58247	7.89996		-0.529694	-0.339944	0.118459		6.98482	6.46401	7.7815		-0.648153	-0.458403	0
2014-08-29 08:25:00	7.10444	6.58261	7.90162		-0.528531	-0.339801	0.120125		6.98432	6.46249	7.7815		-0.648656	-0.459926	0
2014-08-29 08:30:00	7.10311	6.5864	7.90292		-0.529864	-0.336015	0.121417		6.98169	6.46498	7.7815		-0.651281	-0.457432	0
2014-08-29 08:35:00	7.1023	6.58673	7.91113		-0.530679	-0.335677	0.129632		6.97267	6.4571	7.7815		-0.660311	-0.465309	0
2014-08-29 08:40:00	7.10124	6.58875	7.90904		-0.531734	-0.333659	0.127536		6.97371	6.46122	7.7815		-0.659271	-0.461195	0
2014-08-29 08:45:00	7.10311	6.5925	7.90628		-0.529864	-0.32991	0.12478		6.97833	6.46772	7.7815		-0.654644	-0.45469	0
2014-08-29 08:50:00	7.10282	6.59351	7.90324		-0.530153	-0.328901	0.121736		6.98109	6.47177	7.7815		-0.651889	-0.450637	0
2014-08-29 08:55:00	7.10198	6.59519	7.90217		-0.530997	-0.327218	0.120673		6.98131	6.47452	7.7815		-0.65167	-0.447891	0
2014-08-29 09:00:00	7.10346	6.59554	7.90142		-0.529516	-0.326877	0.119919		6.98354	6.47562	7.7815		-0.649435	-0.446795	0
2014-08-29 09:05:00	7.10441	6.59785	7.89996		-0.528565	-0.324561	0.118459		6.98595	6.47939	7.7815		-0.647023	-0.44302	0
2014-08-29 09:10:00	7.10588	6.60226	7.89477		-0.527092	-0.320149	0.113274		6.99261	6.48899	7.7815		-0.640366	-0.433424	0
2014-08-29 09:15:00	7.10772	6.60973	7.88924		-0.52526	-0.312679	0.107741		6.99998	6.50199	7.7815		-0.633	-0.42042	0
2014-08-29 09:20:00	7.10909	6.61302	7.88639		-0.52389	-0.309395	0.104894		7.00419	6.50812	7.7815		-0.628784	-0.414289	0
2014-08-29 09:25:00	7.11162	6.61753	7.88301		-0.521356	-0.304878	0.101506		7.01011	6.51603	7.7815		-0.622862	-0.406384	0
2014-08-29 09:30:00	7.11278	6.62413	7.87126		-0.520195	-0.298285	0.0897623		7.02302	6.53436	7.7815		-0.609957	-0.388047	0
2014-08-29 09:35:00	7.11735	6.62879	7.86554		-0.515628	-0.293626	0.0840377		7.03331	6.54475	7.7815		-0.599666	-0.377663	0
2014-08-29 09:40:00	7.11798	6.6289	7.86849		-0.514996	-0.293514	0.0869862		7.03099	6.54191	7.7815		-0.601982	-0.3805	0
2014-08-29 09:45:00	7.11885	6.63503	7.86375		-0.514123	-0.287381	0.0822473		7.03661	6.55278	7.7815		-0.596371	-0.369628	0
2014-08-29 09:50:00	7.12356	6.63634	7.85798		-0.509419	-0.286075	0.0764848		7.04707	6.55985	7.7815		-0.585904	-0.36256	0
2014-08-29 09:55:00	7.12423	6.63716	7.85463		-0.508747	-0.285256	0.0731336		7.0511	6.56402	7.7815		-0.58188	-0.358389	0
2014-08-29 10:00:00	7.12823	6.63986	7.84852		-0.504751	-0.282552	0.0670206		7.0612	6.57284	7.7815		-0.571771	-0.349573	0
2014-08-29 10:05:00	7.13436	6.64473	7.84528		-0.498619	-0.27768	0.0637758		7.07058	6.58096	7.7815		-0.562395	-0.341456	0
2014-08-29 10:10:00	7.13709	6.64878	7.84542		-0.495885	-0.273636	0.0639186		7.07317	6.58486	7.7815		-0.559804	-0.337555	0
2014-08-29 10:15:00	7.1373	6.65045	7.84428		-0.495679	-0.271966	0.0627826		7.07451	6.58766	7.7815		-0.558461	-0.334748	0
2014-08-29 10:20:00	7.13908	6.64659	7.84884		-0.493893	-0.275824	0.0673353		7.07175	6.57925	7.7815		-0.561229	-0.343159	0
2014-08-29 10:25:00	7.14006	6.64952	7.84804		-0.492912	-0.272895	0.0665372		7.07353	6.58298	7.7815		-0.559449	-0.339433	0
2014-08-29 10:30:00	7.14247	6.65064	7.84861		-0.490504	-0.271777	0.0671082		7.07536	6.58353	7.7815		-0.557612	-0.338885	0
2014-08-29 10:35:00	7.14206	6.64841	7.84937		-0.490917	-0.274003	0.0678738		7.07419	6.58054	7.7815		-0.558791	-0.341876	0
2014-08-29 10:40:00	7.14279	6.64262	7.85273		-0.490183	-0.279796	0.0712272		7.07157	6.57139	7.7815		-0.561411	-0.351023	0
2014-08-29 10:45:00	7.14377	6.63938	7.85617		-0.48921	-0.283027	0.0746668		7.0691	6.56472	7.7815		-0.563877	-0.357694	0
2014-08-29 10:50:00	7.14737	6.64027	7.85486		-0.485602	-0.282139	0.0733605		7.07401	6.56691	7.7815		-0.558962	-0.3555	0
2014-08-29 10:55:00	7.1488	6.6412	7.8535		-0.484172	-0.281209	0.0719989		7.07681	6.5692	7.7815		-0.556171	-0.353208	0
2014-08-29 11:00:00	7.15208	6.64558	7.85182		-0.480893	-0.276827	0.0703193		7.08176	6.57527	7.7815		-0.551213	-0.347147	0
2014-08-29 11:05:00	7.15913	6.65115	7.84485		-0.473842	-0.27126	0.0633474		7.09579	6.5878	7.7815		-0.53719	-0.334607	0
2014-08-29 11:10:00	7.16946	6.66475	7.83496		-0.463521	-0.257664	0.0534581		7.116	6.61129	7.7815		-0.516979	-0.311122	0
2014-08-29 11:15:00	7.18058	6.67492	7.86982		-0.452391	-0.247489	0.0883161		7.09227	6.58661	7.7815		-0.540707	-0.335805	0
2014-08-29 11:20:00	7.19031	6.67987	7.86766		-0.442665	-0.242537	0.0861642		7.10415	6.59371	7.7815		-0.528829	-0.328701	0
2014-08-29 11:25:00	7.19891	6.68633	7.86454		-0.434071	-0.236081	0.0830405		7.11586	6.60329	7.7815		-0.517111	-0.319122	0
2014-08-29 11:30:00	7.2077	6.69632	7.85475		-0.425272	-0.226089	0.0732471		7.13446	6.62308	7.7815		-0.498519	-0.299336	0
2014-08-29 11:35:00	7.21773	6.70494	7.86358		-0.415245	-0.217472	0.0820821		7.13565	6.62286	7.7815		-0.497327	-0.299554	0
2014-08-29 11:40:00	7.22567	6.71141	7.86236		-0.407304	-0.211006	0.0808613		7.14481	6.63054	7.7815		-0.488165	-0.291867	0
2014-08-29 11:45:00	7.23233	6.71137	7.86554		-0.400648	-0.21104	0.0840377		7.14829	6.62733	7.7815		-0.484685	-0.295078	0
2014-08-29 11:50:00	7.24296	6.72481			-0.390013	-0.197603
2014-08-29 11:55:00	7.25249	6.73239			-0.38049	-0.190021
2014-08-29 12:00:00	7.26364	6.74147	7.84775		-0.369335	-0.180942	0.0662517		7.19739	6.67522	7.7815		-0.435587	-0.247194	0
2014-08-29 12:05:00	7.27097	6.74494	7.84766		-0.362005	-0.177472	0.0661641		7.20481	6.67878	7.7815		-0.428169	-0.243636	0
2014-08-29 12:10:00	7.28017	6.75232	7.84787		-0.352805	-0.170088	0.0663653		7.21381	6.68596	7.7815		-0.41917	-0.236453	0
2014-08-29 12:15:00	7.28485	6.74875	7.84661		-0.348123	-0.173663	0.0651128		7.21974	6.68364	7.7815		-0.413236	-0.238775	0
2014-08-29 12:20:00	7.2941	6.76283	7.84821		-0.338872	-0.159582	0.0667092		7.2274	6.69612	7.7815		-0.405581	-0.226291	0
2014-08-29 12:25:00	7.30273	6.76466	7.85268		-0.33025	-0.157755	0.0711754		7.23155	6.69348	7.7815		-0.401425	-0.22893	0
2014-08-29 12:30:00	7.31402	6.77703	7.85307		-0.318953	-0.14538	0.0715709		7.24245	6.70546	7.7815		-0.390524	-0.216951	0
2014-08-29 12:35:00	7.32224	6.78049	7.85648		-0.310736	-0.141926	0.0749779		7.24726	6.70551	7.7815		-0.385714	-0.216904	0
2014-08-29 12:40:00	7.33296	6.79022	7.85376		-0.300016	-0.132187	0.072255		7.26071	6.71797	7.7815		-0.372271	-0.204442	0
2014-08-29 12:45:00	7.34379	6.79657	7.85438		-0.289182	-0.125841	0.072884		7.27091	6.72369	7.7815		-0.362066	-0.198725	0
2014-08-29 12:50:00	7.35086	6.79875	7.85483		-0.282117	-0.123663	0.0733313		7.27753	6.72542	7.7815		-0.355448	-0.196994	0
2014-08-29 12:55:00	7.36044	6.80741	7.90185		-0.272532	-0.115005	0.120354		7.24009	6.68705	7.7815		-0.392886	-0.235359	0
2014-08-29 13:00:00	7.36523	6.80212	7.90384		-0.267743	-0.120289	0.122335		7.2429	6.67979	7.7815		-0.390078	-0.242624	0
2014-08-29 13:05:00	7.36847	6.80223	7.90364		-0.264508	-0.120182	0.122135		7.24633	6.68009	7.7815		-0.386643	-0.242318	0
2014-08-29 13:10:00	7.37432	6.80262	7.90453		-0.258652	-0.119787	0.123028		7.2513	6.6796	7.7815		-0.381679	-0.242815	0
2014-08-29 13:15:00	7.37752	6.80585	7.90671		-0.255455	-0.116562	0.125212		7.25231	6.68064	7.7815		-0.380667	-0.241774	0
2014-08-29 13:20:00	7.38552	6.81356	7.90378		-0.247461	-0.108852	0.12228		7.26323	6.69128	7.7815		-0.369741	-0.231133	0
2014-08-29 13:25:00	7.39042	6.82335	7.90229		-0.242556	-0.0990628	0.120785		7.26963	6.70256	7.7815		-0.363341	-0.219848	0
2014-08-29 13:30:00	7.39787	6.8297	7.90246		-0.235111	-0.0927112	0.120959		7.27691	6.70874	7.7815		-0.35607	-0.213671	0
2014-08-29 13:35:00	7.40701	6.84203	7.90412		-0.225969	-0.0803835	0.122622		7.28438	6.71941	7.7815		-0.348591	-0.203005	0
2014-08-29 13:40:00	7.41283	6.83854	7.90571		-0.220149	-0.0838728	0.12421		7.28862	6.71433	7.7815		-0.344358	-0.208083	0
2014-08-29 13:45:00	7.41984	6.83641	7.90421		-0.213133	-0.0860002	0.122709		7.29713	6.7137	7.7815		-0.335842	-0.208709	0
2014-08-29 13:50:00	7.42268	6.83432	7.90717		-0.210296	-0.0880941	0.125669		7.29701	6.70865	7.7815		-0.335965	-0.213763	0
2014-08-29 13:55:00	7.42852	6.83057	7.90995		-0.20446	-0.0918437	0.128454		7.30006	6.70211	7.7815		-0.332914	-0.220298	0
2014-08-29 14:00:00	7.43272	6.83244	7.91087		-0.200258	-0.0899687	0.129374		7.30334	6.70307	7.7815		-0.329632	-0.219343	0
2014-08-29 14:05:00	7.43638	6.83609	7.91239		-0.196596	-0.0863258	0.130894		7.30549	6.70519	7.7815		-0.32749	-0.217219	0
2014-08-29 14:10:00	7.4418	6.83447	7.91314		-0.191173	-0.0879426	0.13164		7.31016	6.70283	7.7815		-0.322813	-0.219583	0
2014-08-29 14:15:00	7.44609	6.83659	7.91458		-0.186883	-0.0858261	0.133075		7.31302	6.70351	7.7815		-0.319958	-0.218901	0
2014-08-29 14:20:00	7.45022	6.83442	7.91521		-0.18276	-0.0879881	0.133706		7.31651	6.70072	7.7815		-0.316466	-0.221694	0
2014-08-29 14:25:00	7.45443	6.83532	7.91905		-0.178542	-0.0870869	0.137549		7.31688	6.69778	7.7815		-0.316091	-0.224636	0
2014-08-29 14:30:00	7.45665	6.83702	7.91876		-0.176322	-0.0853945	0.137263		7.31939	6.69975	7.7815		-0.313585	-0.222657	0
2014-08-29 14:35:00	7.45977	6.83961	7.92154		-0.173201	-0.0827979	0.140044		7.31973	6.69957	7.7815		-0.313245	-0.222842	0
2014-08-29 14:40:00	7.46421	6.8425	7.92309		-0.168764	-0.0799144	0.14159		7.32262	6.70091	7.7815		-0.310353	-0.221504	0
2014-08-29 14:45:00	7.46776	6.84803	7.92008		-0.165214	-0.0743768	0.138578		7.32918	6.70946	7.7815		-0.303792	-0.212955	0
2014-08-29 14:50:00	7.47173	6.85533	7.91759		-0.161247	-0.0670775	0.136089		7.33564	6.71925	7.7815		-0.297336	-0.203167	0
2014-08-29 14:55:00	7.47414	6.85479	7.9175		-0.158832	-0.0676179	0.136002		7.33814	6.71879	7.7815		-0.294834	-0.20362	0
2014-08-29 15:00:00	7.47907	6.85537	7.92011		-0.153904	-0.0670435	0.13861		7.34046	6.71676	7.7815		-0.292514	-0.205653	0
2014-08-29 15:05:00	7.48268	6.86721	7.91785		-0.1503	-0.0551972	0.136346		7.34633	6.73087	7.7815		-0.286646	-0.191543	0
2014-08-29 15:10:00	7.48654	6.8746	7.91661		-0.146435	-0.0478142	0.135111		7.35143	6.73949	7.7815		-0.281546	-0.182926	0
2014-08-29 15:15:00	7.4929	6.88008	7.92097		-0.140073	-0.0423362	0.139468		7.35344	6.74061	7.7815		-0.279541	-0.181804	0
2014-08-29 15:20:00	7.49633	6.88308	7.91916		-0.136641	-0.0393327	0.137658		7.35868	6.74542	7.7815		-0.2743	-0.176991	0
2014-08-29 15:25:00	7.50236	6.88344	7.9212		-0.130616	-0.038971	0.139697		7.36266	6.74374	7.7815		-0.270312	-0.178668	0
2014-08-29 15:30:00	7.50563	6.88944	7.91609		-0.127351	-0.032967	0.134593		7.37103	6.75485	7.7815		-0.261944	-0.16756	0
2014-08-29 15:35:00	7.50881	6.8868	7.91701		-0.124169	-0.0356145	0.135513		7.37329	6.75128	7.7815		-0.259682	-0.171128	0
2014-08-29 15:40:00	7.51365	6.89466	7.9175		-0.119331	-0.0277533	0.136002		7.37764	6.75866	7.7815		-0.255333	-0.163755	0
2014-08-29 15:45:00	7.51818	6.90429	7.9159		-0.114799	-0.0181199	0.134397		7.38378	6.76989	7.7815		-0.249197	-0.152517	0
2014-08-29 15:50:00	7.52326	6.90576	7.9159		-0.109711	-0.0166537	0.134397		7.38887	6.77136	7.7815		-0.244109	-0.151051	0
2014-08-29 15:55:00	7.52759	6.90134	7.9132		-0.105387	-0.0210755	0.131698		7.39589	6.76964	7.7815		-0.237085	-0.152774	0
2014-08-29 16:00:00	7.53257	6.90817	7.9159		-0.10041	-0.0142369	0.134397		7.39817	6.77378	7.7815		-0.234807	-0.148634	0
2014-08-29 16:05:00	7.53774	6.91555	7.91219		-0.095235	-0.00686236	0.130694		7.40705	6.78486	7.7815		-0.225929	-0.137556	0
[truncated: 9,778 more rows]

## Sheet: Extensometer Data
Collins, B.D., Stock. G.M., Eppes, M.C., Lewis, S.W., Corbett, S.C., Smith, J.B., Thermal influences on spontaneous rock dome exfoliation
SUPPLEMENTARY DATA: EXTENSOMETER DATA (EX1)
General Notes:
1. Extensometer consists of three channels installed in a single borehole on the north side of Twain Harte Dome. Channel depths are: 0-1.7 m (Channel 1-1), 0-3.2 m (Channel 1-2) and 0-5.6 m (Channel 1-3).
2. Extensometer data collected on an approximately weekly basis from November 17, 2014 to February 24, 2015. The time for these readings has been assigned as "12:00" due to a lack of recording the time of the reading.
3. Data collected at 5-minute intervals from March 17, 2015 to May 23, 2016.
4. Data collected at 10-minute intervals from May 24, 2016 to September 24, 2016.
5. A blank row separates data measured at different time intervals as described previously.
6. "CALIBRATED BUT UNCORRECTED" indicates that the vibrating wire raw signal has been converted to a fracture aperture width, but has not been corrected for temperature effects.
7. "FINAL CALIBRATED AND CORRECTED FOR TEMPERATURE" indicates that the fracture aperture width measurement has been corrected for temperature effects using standard instrument manufacturer protocols.
8. "Absolute Fracture Aperture Width" indicates the actual aperture of the fracture.
9. Accuracy of extensometer sensors are ±0.02 mm per manufacturer specifications (0.02% full scale of a 100 mm range).
10. Time is referenced to Pacific Standard Time (PST = GMT-8) with no correction for daylight savings time.
11. For uncorrected data, blank cells indicate no data. For temperature-corrected data, blank cells indicate either no data or no temperature data to make a valid temperature correction.
	*** CALIBRATED BUT UNCORRECTED ***				*** FINAL CALIBRATED AND CORRECTED FOR TEMPERATURE ***
Combined Date and Time at variable weekly, 5-minute, and 10-minute intervals (11/17/2014-09/24/2016)	Extensometer Channel 1-1 (EX1) Signal - Uncorrected Absolute Fracture Aperture Width	Extensometer Channel 1-2 (EX1) Signal - Uncorrected Absolute Fracture Aperture Width	Extensometer Channel 1-3 (EX1) Signal - Uncorrected Absolute Fracture Aperture Width		Extensometer Channel 1-1 (EX1) Signal - Final Corrected Absolute Fracture Aperture Width	Extensometer Channel 1-2 (EX1) Signal - Final Corrected Absolute Fracture Aperture Width	Extensometer Channel 1-3 (EX1) Signal - Final Corrected Absolute Fracture Aperture Width
(date in MM/DD/YYYY, time in Pacific Standard Time, PST = GMT-8)	(cm)	(cm)	(cm)		(cm)	(cm)	(cm)
2014-11-17 12:00:00	13.716	13.716
2014-12-04 12:00:00	13.7281	13.7203			13.6952	13.6876
2014-12-15 12:00:00	13.4781	13.4645	13.4713		13.4513	13.4378
2014-12-22 12:00:00	13.5337	13.5256	13.5352		13.5172	13.5092	13.5453
2014-12-31 12:00:00	13.334	13.292	13.2718		13.3208	13.2789	13.2846
2015-01-06 12:00:00	13.4047	13.3509	13.35		13.4218	13.3679	13.3924
2015-01-14 12:00:00	13.3982	13.3393	13.3291		13.3371	13.2788	13.2958
2015-01-20 12:00:00	13.5004	13.4645	13.4647		13.5163	13.4803	13.5062
2015-01-27 12:00:00	13.5479	13.5197	13.5123		13.5372	13.5092	13.5281
2015-02-03 12:00:00	13.6293	13.6057	13.5933		13.639	13.6153	13.629
2015-02-10 12:00:00	13.6229	13.5995	13.5742		13.6295	13.6061	13.6068
2015-02-17 12:00:00	13.9393	13.9134	13.8816		13.9428	13.9169	13.9118
2015-02-24 12:00:00	13.6724	13.6486	13.6129		13.6702	13.6465	13.6371
2015-03-17 13:20:00	14.5764	14.5705	14.5045		14.5864	14.5804	14.5419
2015-03-17 13:25:00	14.5823	14.5773	14.5109		14.592	14.5869	14.548
2015-03-17 13:30:00	14.5894	14.5835	14.5172		14.5997	14.5937	14.555
2015-03-17 13:35:00	14.5953	14.5891	14.5226		14.605	14.5987	14.5597
2015-03-17 13:40:00	14.6005	14.5954	14.5282		14.6095	14.6043	14.5647
2015-03-17 13:45:00	14.6072	14.6016	14.5345		14.6165	14.6109	14.5714
2015-03-17 13:50:00	14.6135	14.6087	14.5412		14.6235	14.6186	14.5787
2015-03-17 13:55:00	14.6179	14.6134	14.5463		14.6309	14.6263	14.5867
2015-03-17 14:00:00	14.6237	14.6184	14.5518		14.6444	14.639	14.5997
2015-03-17 14:05:00	14.6281	14.6223	14.5559		14.6604	14.6545	14.6151
2015-03-17 14:10:00	14.6322	14.626	14.5606		14.6746	14.6681	14.6295
2015-03-17 14:15:00	14.6382	14.6321	14.5669		14.6903	14.6839	14.6453
2015-03-17 14:20:00	14.6422	14.6359	14.5713		14.7013	14.6947	14.6565
2015-03-17 14:25:00	14.6454	14.639	14.5747		14.7079	14.7011	14.6632
2015-03-17 14:30:00	14.6495	14.643	14.5791		14.715	14.7082	14.6705
2015-03-17 14:35:00	14.6516	14.6459	14.5816		14.7191	14.713	14.675
2015-03-17 14:40:00	14.6558	14.6502	14.5863		14.721	14.7151	14.6774
2015-03-17 14:45:00	14.6599	14.6543	14.5915		14.7231	14.7172	14.6807
2015-03-17 14:50:00	14.665	14.6598	14.597		14.7329	14.7273	14.6908
2015-03-17 14:55:00	14.669	14.6633	14.6012		14.7419	14.7358	14.6999
2015-03-17 15:00:00	14.6713	14.6658	14.6036		14.7452	14.7393	14.7033
2015-03-17 15:05:00	14.6741	14.6681	14.6071		14.747	14.7407	14.7058
2015-03-17 15:10:00	14.6778	14.6718	14.6104		14.7504	14.744	14.7088
2015-03-17 15:15:00	14.6805	14.6751	14.6134		14.7528	14.747	14.7115
2015-03-17 15:20:00	14.6837	14.6783	14.6164		14.7577	14.7519	14.7161
2015-03-17 15:25:00	14.6881	14.6819	14.6207		14.7638	14.7572	14.7221
2015-03-17 15:30:00	14.6922	14.6856	14.6245		14.7702	14.7632	14.7281
2015-03-17 15:35:00	14.6957	14.6887	14.6286		14.7751	14.7677	14.7336
2015-03-17 15:40:00	14.6995	14.6918	14.6309		14.7766	14.7684	14.7337
2015-03-17 15:45:00	14.7008	14.6933	14.6327		14.7756	14.7676	14.7332
2015-03-17 15:50:00	14.7029	14.6954	14.635		14.7766	14.7687	14.7345
2015-03-17 15:55:00	14.7048	14.697	14.6362		14.7792	14.7711	14.7364
2015-03-17 16:00:00	14.707	14.6988	14.6382		14.7784	14.7699	14.7355
2015-03-17 16:05:00	14.7085	14.7007	14.6402		14.7766	14.7683	14.7343
2015-03-17 16:10:00	14.7081	14.7016	14.6412		14.7715	14.7646	14.7307
2015-03-17 16:15:00	14.7092	14.7034	14.6421		14.7693	14.7631	14.7283
2015-03-17 16:20:00	14.7106	14.7047	14.6439		14.7673	14.7611	14.7269
2015-03-17 16:25:00	14.7116	14.7063	14.6445		14.7626	14.757	14.722
2015-03-17 16:30:00	14.713	14.7077	14.6452		14.7603	14.7547	14.7191
2015-03-17 16:35:00	14.714	14.7082	14.6455		14.7589	14.7529	14.7171
2015-03-17 16:40:00	14.7144	14.709	14.6459		14.757	14.7514	14.7152
2015-03-17 16:45:00	14.7146	14.7099	14.6464		14.7555	14.7506	14.7141
2015-03-17 16:50:00	14.7145	14.7102	14.6462		14.7545	14.7499	14.7129
2015-03-17 16:55:00	14.7159	14.7106	14.6475		14.7551	14.7497	14.7135
2015-03-17 17:00:00	14.718	14.7117	14.6481		14.7542	14.7477	14.7113
2015-03-17 17:05:00	14.7179	14.7127	14.6492		14.7504	14.745	14.7088
2015-03-17 17:10:00	14.7187	14.7136	14.6491		14.7489	14.7436	14.7063
2015-03-17 17:15:00	14.7188	14.7134	14.648		14.7483	14.7428	14.7046
2015-03-17 17:20:00	14.7183	14.7125	14.6475		14.7488	14.7429	14.7051
2015-03-17 17:25:00	14.7181	14.712	14.6471		14.749	14.7427	14.705
2015-03-17 17:30:00	14.7184	14.7123	14.6477		14.7482	14.742	14.7047
2015-03-17 17:35:00	14.7186	14.7122	14.6478		14.7464	14.7398	14.7028
2015-03-17 17:40:00	14.7191	14.7126	14.6476		14.7436	14.737	14.6994
2015-03-17 17:45:00	14.7187	14.7124	14.6467		14.7405	14.7341	14.6959
2015-03-17 17:50:00	14.7185	14.7119	14.6462		14.7386	14.732	14.6937
2015-03-17 17:55:00	14.719	14.7129	14.6473		14.7382	14.732	14.6938
2015-03-17 18:00:00	14.72	14.7138	14.648		14.7374	14.7312	14.6929
2015-03-17 18:05:00	14.72	14.7139	14.6483		14.7347	14.7286	14.6906
2015-03-17 18:10:00	14.7205	14.7141	14.6474		14.7309	14.7244	14.6855
2015-03-17 18:15:00	14.721	14.7141	14.647		14.727	14.7201	14.6808
2015-03-17 18:20:00	14.7204	14.7148	14.6472		14.7224	14.7168	14.6771
2015-03-17 18:25:00	14.7198	14.7146	14.646		14.7184	14.7133	14.6726
2015-03-17 18:30:00	14.7193	14.7142	14.6451		14.7149	14.7099	14.6688
2015-03-17 18:35:00	14.7186	14.7133	14.6445		14.7115	14.7063	14.6656
2015-03-17 18:40:00	14.7184	14.7128	14.6438		14.7087	14.7031	14.6623
2015-03-17 18:45:00	14.7172	14.712	14.6422		14.7051	14.7	14.6584
2015-03-17 18:50:00	14.7161	14.7112	14.6415		14.702	14.6972	14.6558
2015-03-17 18:55:00	14.7153	14.7101	14.6402		14.6992	14.6941	14.6526
2015-03-17 19:00:00	14.7144	14.7096	14.6388		14.6966	14.6919	14.6495
2015-03-17 19:05:00	14.7134	14.7075	14.6375		14.6939	14.6882	14.6466
2015-03-17 19:10:00	14.7121	14.7072	14.6365		14.6913	14.6865	14.6443
2015-03-17 19:15:00	14.7117	14.7054	14.6351		14.6896	14.6834	14.6416
2015-03-17 19:20:00	14.7096	14.7038	14.6335		14.6861	14.6805	14.6387
2015-03-17 19:25:00	14.7084	14.7024	14.6319		14.6839	14.6781	14.6361
2015-03-17 19:30:00	14.7068	14.7008	14.6303		14.6813	14.6754	14.6336
2015-03-17 19:35:00	14.7047	14.6991	14.6286		14.6782	14.6727	14.6309
2015-03-17 19:40:00	14.7027	14.698	14.6268		14.6755	14.6709	14.6283
2015-03-17 19:45:00	14.7008	14.696	14.625		14.6729	14.6682	14.6258
2015-03-17 19:50:00	14.7001	14.6932	14.6224		14.6713	14.6645	14.6224
2015-03-17 19:55:00	14.6981	14.6918	14.6206		14.6686	14.6625	14.6199
2015-03-17 20:00:00	14.6959	14.6895	14.6186		14.6657	14.6594	14.6172
2015-03-17 20:05:00	14.6943	14.687	14.6162		14.6634	14.6563	14.6142
2015-03-17 20:10:00	14.6917	14.6853	14.6138		14.6602	14.654	14.6112
2015-03-17 20:15:00	14.6897	14.6827	14.6107		14.6577	14.6509	14.6077
2015-03-17 20:20:00	14.6865	14.6796	14.608		14.654	14.6474	14.6045
2015-03-17 20:25:00	14.6839	14.6767	14.6055		14.6508	14.6439	14.6013
2015-03-17 20:30:00	14.6807	14.6737	14.603		14.6472	14.6403	14.5983
2015-03-17 20:35:00	14.6773	14.6711	14.5994		14.6432	14.6371	14.5942
2015-03-17 20:40:00	14.6742	14.6677	14.5972		14.6396	14.6332	14.5915
2015-03-17 20:45:00	14.6715	14.6646	14.594		14.6364	14.6296	14.5878
2015-03-17 20:50:00	14.6685	14.6618	14.5911		14.6329	14.6264	14.5845
2015-03-17 20:55:00	14.665	14.6585	14.5881		14.6291	14.6228	14.5811
2015-03-17 21:00:00	14.6625	14.6555	14.5853		14.6261	14.6194	14.5779
2015-03-17 21:05:00	14.6594	14.6528	14.5816		14.6228	14.6164	14.5739
2015-03-17 21:10:00	14.6562	14.6494	14.5784		14.6194	14.6128	14.5705
2015-03-17 21:15:00	14.6533	14.6465	14.5758		14.6161	14.6095	14.5676
2015-03-17 21:20:00	14.6501	14.643	14.5727		14.6126	14.6057	14.5642
2015-03-17 21:25:00	14.6473	14.6398	14.5692		14.6095	14.6022	14.5604
2015-03-17 21:30:00	14.6437	14.6367	14.5664		14.6056	14.5988	14.5572
2015-03-17 21:35:00	14.6407	14.6331	14.5629		14.6023	14.5949	14.5534
2015-03-17 21:40:00	14.6369	14.63	14.5601		14.5982	14.5915	14.5504
2015-03-17 21:45:00	14.6336	14.6269	14.5566		14.5947	14.5882	14.5466
2015-03-17 21:50:00	14.6295	14.623	14.553		14.5903	14.584	14.5428
2015-03-17 21:55:00	14.6267	14.6198	14.5496		14.5872	14.5806	14.5393
2015-03-17 22:00:00	14.6238	14.6159	14.5457		14.5841	14.5765	14.535
2015-03-17 22:05:00	14.6197	14.6118	14.5418		14.5798	14.5721	14.531
2015-03-17 22:10:00	14.6157	14.6077	14.5383		14.5756	14.5678	14.5272
2015-03-17 22:15:00	14.6119	14.6047	14.535		14.5716	14.5647	14.5238
2015-03-17 22:20:00	14.6079	14.6014	14.5308		14.5673	14.561	14.5192
2015-03-17 22:25:00	14.6046	14.5974	14.528		14.5638	14.5569	14.5162
2015-03-17 22:30:00	14.6012	14.5933	14.524		14.5602	14.5525	14.512
2015-03-17 22:35:00	14.5976	14.5897	14.5201		14.5564	14.5487	14.508
2015-03-17 22:40:00	14.5933	14.5859	14.5168		14.552	14.5448	14.5045
2015-03-17 22:45:00	14.5895	14.582	14.5128		14.5482	14.5408	14.5004
2015-03-17 22:50:00	14.5861	14.5781	14.5093		14.5445	14.5368	14.4968
2015-03-17 22:55:00	14.5824	14.5742	14.5054		14.5408	14.5329	14.4928
2015-03-17 23:00:00	14.5786	14.5705	14.5015		14.537	14.5291	14.4889
2015-03-17 23:05:00	14.575	14.5669	14.4977		14.5333	14.5254	14.4851
2015-03-17 23:10:00	14.5713	14.563	14.4942		14.5295	14.5214	14.4814
2015-03-17 23:15:00	14.5673	14.5595	14.4913		14.5255	14.5179	14.4785
2015-03-17 23:20:00	14.5633	14.5559	14.4875		14.5214	14.5142	14.4746
2015-03-17 23:25:00	14.5604	14.5517	14.4841		14.5183	14.5099	14.471
2015-03-17 23:30:00	14.5565	14.5483	14.4808		14.5143	14.5063	14.4676
2015-03-17 23:35:00	14.5535	14.5448	14.4773		14.5111	14.5027	14.464
2015-03-17 23:40:00	14.5496	14.5413	14.4741		14.5071	14.4989	14.4605
2015-03-17 23:45:00	14.5463	14.5383	14.4705		14.5037	14.4959	14.4568
2015-03-17 23:50:00	14.5425	14.5346	14.4667		14.4998	14.4921	14.453
2015-03-17 23:55:00	14.5394	14.5313	14.4635		14.4966	14.4888	14.4498
2015-03-18	14.5355	14.5274	14.4593		14.4927	14.4848	14.4455
2015-03-18 00:05:00	14.5317	14.5237	14.4566		14.4888	14.481	14.4426
2015-03-18 00:10:00	14.5286	14.5202	14.4526		14.4855	14.4774	14.4386
2015-03-18 00:15:00	14.5252	14.5169	14.4492		14.4821	14.474	14.435
2015-03-18 00:20:00	14.5212	14.5129	14.4457		14.4779	14.4698	14.4315
2015-03-18 00:25:00	14.518	14.51	14.4419		14.4747	14.4669	14.4276
2015-03-18 00:30:00	14.5145	14.5064	14.439		14.471	14.4632	14.4245
2015-03-18 00:35:00	14.511	14.5029	14.4351		14.4674	14.4596	14.4205
2015-03-18 00:40:00	14.5079	14.4992	14.4316		14.4641	14.4557	14.4169
2015-03-18 00:45:00	14.5043	14.4957	14.4284		14.4604	14.4521	14.4135
2015-03-18 00:50:00	14.501	14.4923	14.4251		14.457	14.4486	14.41
2015-03-18 00:55:00	14.4968	14.4887	14.4216		14.4527	14.4448	14.4064
2015-03-18 01:00:00	14.4938	14.485	14.418		14.4495	14.441	14.4026
2015-03-18 01:05:00	14.49	14.4816	14.4149		14.4455	14.4374	14.3994
2015-03-18 01:10:00	14.4868	14.4783	14.4111		14.4422	14.4339	14.3954
2015-03-18 01:15:00	14.4834	14.4748	14.4077		14.4385	14.4302	14.3919
2015-03-18 01:20:00	14.4802	14.4713	14.405		14.4352	14.4266	14.3889
2015-03-18 01:25:00	14.4766	14.4672	14.4014		14.4314	14.4223	14.3852
2015-03-18 01:30:00	14.4728	14.4643	14.3978		14.4275	14.4192	14.3814
2015-03-18 01:35:00	14.4703	14.4608	14.3949		14.4248	14.4156	14.3783
2015-03-18 01:40:00	14.467	14.4572	14.3909		14.4214	14.4119	14.3742
2015-03-18 01:45:00	14.4632	14.4534	14.3876		14.4174	14.4079	14.3707
2015-03-18 01:50:00	14.4596	14.4499	14.3845		14.4137	14.4043	14.3676
2015-03-18 01:55:00	14.4565	14.4468	14.3812		14.4105	14.4011	14.3641
2015-03-18 02:00:00	14.4529	14.4429	14.3775		14.4068	14.3971	14.3604
2015-03-18 02:05:00	14.4496	14.4389	14.3739		14.4032	14.3928	14.3565
2015-03-18 02:10:00	14.4458	14.4358	14.3709		14.3993	14.3896	14.3533
2015-03-18 02:15:00	14.442	14.4325	14.3674		14.3953	14.386	14.3496
2015-03-18 02:20:00	14.4389	14.4294	14.364		14.3921	14.3828	14.3461
2015-03-18 02:25:00	14.435	14.4254	14.3605		14.388	14.3787	14.3424
2015-03-18 02:30:00	14.4317	14.4219	14.357		14.3846	14.3751	14.3389
2015-03-18 02:35:00	14.4279	14.4177	14.3531		14.3807	14.3707	14.3348
2015-03-18 02:40:00	14.4247	14.4145	14.3499		14.3773	14.3674	14.3315
2015-03-18 02:45:00	14.4207	14.4114	14.3465		14.3733	14.3643	14.328
2015-03-18 02:50:00	14.4174	14.4079	14.3429		14.3698	14.3606	14.3242
2015-03-18 02:55:00	14.4144	14.4042	14.34		14.3666	14.3567	14.3212
2015-03-18 03:00:00	14.4105	14.4009	14.3359		14.3625	14.3532	14.3169
2015-03-18 03:05:00	14.4075	14.3977	14.3335		14.3594	14.3498	14.3143
2015-03-18 03:10:00	14.4041	14.3938	14.3301		14.356	14.3459	14.3109
2015-03-18 03:15:00	14.4006	14.3904	14.326		14.3523	14.3424	14.3066
2015-03-18 03:20:00	14.3967	14.3869	14.323		14.3482	14.3387	14.3034
2015-03-18 03:25:00	14.394	14.3833	14.3197		14.3454	14.3349	14.3
2015-03-18 03:30:00	14.3899	14.3797	14.316		14.3411	14.3312	14.2961
2015-03-18 03:35:00	14.3869	14.3767	14.3128		14.338	14.3281	14.2928
2015-03-18 03:40:00	14.3831	14.3728	14.3092		14.3341	14.3241	14.2892
2015-03-18 03:45:00	14.3801	14.3693	14.306		14.3309	14.3204	14.2857
2015-03-18 03:50:00	14.3764	14.3661	14.3022		14.3272	14.3171	14.2819
2015-03-18 03:55:00	14.3736	14.3628	14.299		14.3242	14.3137	14.2786
2015-03-18 04:00:00	14.3704	14.3589	14.2956		14.3208	14.3096	14.2751
2015-03-18 04:05:00	14.3668	14.3557	14.2919		14.3171	14.3063	14.2711
2015-03-18 04:10:00	14.3629	14.352	14.2891		14.3131	14.3024	14.2682
2015-03-18 04:15:00	14.3597	14.3482	14.2859		14.3097	14.2985	14.2648
2015-03-18 04:20:00	14.3559	14.3447	14.2821		14.3058	14.2949	14.2609
2015-03-18 04:25:00	14.3529	14.3416	14.2791		14.3027	14.2917	14.2578
2015-03-18 04:30:00	14.3494	14.338	14.2755		14.299	14.288	14.2541
2015-03-18 04:35:00	14.3456	14.3341	14.2723		14.2951	14.2839	14.2507
2015-03-18 04:40:00	14.3426	14.3306	14.269		14.2921	14.2803	14.2474
2015-03-18 04:45:00	14.3388	14.3274	14.2654		14.2881	14.277	14.2437
2015-03-18 04:50:00	14.3348	14.3238	14.2614		14.2841	14.2734	14.2396
2015-03-18 04:55:00	14.3322	14.3209	14.259		14.2814	14.2704	14.2371
2015-03-18 05:00:00	14.3285	14.3168	14.2549		14.2777	14.2663	14.233
2015-03-18 05:05:00	14.325	14.3136	14.2519		14.274	14.2629	14.2298
2015-03-18 05:10:00	14.3217	14.3102	14.2484		14.2706	14.2593	14.2262
2015-03-18 05:15:00	14.3186	14.3067	14.2457		14.2673	14.2557	14.2233
2015-03-18 05:20:00	14.3153	14.3031	14.2424		14.264	14.252	14.2199
2015-03-18 05:25:00	14.312	14.3001	14.2386		14.2605	14.2489	14.216
2015-03-18 05:30:00	14.3087	14.2962	14.2357		14.257	14.2449	14.2129
2015-03-18 05:35:00	14.3054	14.2935	14.233		14.2536	14.242	14.2101
2015-03-18 05:40:00	14.3022	14.2899	14.2295		14.2501	14.2381	14.2063
2015-03-18 05:45:00	14.2987	14.2866	14.2268		14.2465	14.2347	14.2035
2015-03-18 05:50:00	14.2955	14.283	14.2236		14.2432	14.231	14.2002
2015-03-18 05:55:00	14.2918	14.2802	14.2207		14.2394	14.2281	14.1972
2015-03-18 06:00:00	14.2884	14.2762	14.2172		14.2359	14.2241	14.1936
2015-03-18 06:05:00	14.2854	14.2735	14.2145		14.2329	14.2213	14.1908
2015-03-18 06:10:00	14.2825	14.2702	14.2119		14.2299	14.218	14.1883
2015-03-18 06:15:00	14.2797	14.2672	14.208		14.2272	14.215	14.1844
2015-03-18 06:20:00	14.276	14.2634	14.2048		14.2237	14.2114	14.1813
2015-03-18 06:25:00	14.2729	14.2609	14.2005		14.2207	14.209	14.1772
2015-03-18 06:30:00	14.2701	14.2577	14.1944		14.2183	14.2061	14.1714
2015-03-18 06:35:00	14.2669	14.2551	14.1883		14.2153	14.2038	14.1655
2015-03-18 06:40:00	14.2641	14.2516	14.1871		14.2127	14.2006	14.1646
2015-03-18 06:45:00	14.2616	14.2486	14.1829		14.2105	14.1979	14.1607
2015-03-18 06:50:00	14.2581	14.2454	14.1803		14.2074	14.195	14.1584
2015-03-18 06:55:00	14.2561	14.2434	14.178		14.2058	14.1934	14.1565
2015-03-18 07:00:00	14.2527	14.2399	14.1736		14.2028	14.1903	14.1524
2015-03-18 07:05:00	14.2506	14.2371	14.1718		14.2011	14.1879	14.1511
2015-03-18 07:10:00	14.248	14.2352	14.1678		14.1989	14.1864	14.1475
2015-03-18 07:15:00	14.245	14.2321	14.1644		14.1963	14.1837	14.1444
2015-03-18 07:20:00	14.2424	14.2295	14.1629		14.1941	14.1815	14.1433
2015-03-18 07:25:00	14.2407	14.2273	14.1553		14.1929	14.1797	14.1362
2015-03-18 07:30:00	14.2373	14.225	14.1572		14.1901	14.1781	14.1386
2015-03-18 07:35:00	14.2356	14.2223	14.1522		14.1888	14.1758	14.1341
2015-03-18 07:40:00	14.2334	14.2206	14.1498		14.1875	14.1751	14.1326
2015-03-18 07:45:00	14.231	14.2179	14.1485		14.1863	14.1734	14.1323
2015-03-18 07:50:00	14.2292	14.2161	14.1461		14.1852	14.1723	14.1306
2015-03-18 07:55:00	14.2273	14.2139	14.1464		14.1842	14.1711	14.1319
2015-03-18 08:00:00	14.2257	14.2119	14.1446		14.1842	14.1705	14.1314
2015-03-18 08:05:00	14.2231	14.2098	14.1408		14.1836	14.1705	14.1297
2015-03-18 08:10:00	14.2211	14.208	14.134		14.1853	14.1724	14.1264
2015-03-18 08:15:00	14.2197	14.2065	14.1347		14.1874	14.1744	14.1306
2015-03-18 08:20:00	14.2182	14.2052	14.136		14.1877	14.1749	14.1336
2015-03-18 08:25:00	14.2165	14.2039	14.1345		14.1911	14.1786	14.137
2015-03-18 08:30:00	14.2146	14.2022	14.1389		14.1944	14.1822	14.1464
2015-03-18 08:35:00	14.2138	14.2014	14.1344		14.1979	14.1855	14.1461
2015-03-18 08:40:00	14.2126	14.2004	14.1361		14.2055	14.1932	14.1563
2015-03-18 08:45:00	14.2124	14.1997	14.1321		14.2147	14.2019	14.1614
2015-03-18 08:50:00	14.2108	14.199	14.1304		14.2212	14.2094	14.1677
2015-03-18 08:55:00	14.2103	14.1986	14.1337		14.2265	14.2148	14.1766
2015-03-18 09:00:00	14.2103	14.1986	14.141		14.2314	14.2196	14.1887
2015-03-18 09:05:00	14.2104	14.1989	14.151		14.2365	14.2248	14.2034
2015-03-18 09:10:00	14.2117	14.1995	14.1516		14.2427	14.2303	14.2088
2015-03-18 09:15:00	14.212	14.2004	14.1525		14.2475	14.2357	14.2141
2015-03-18 09:20:00	14.2126	14.2016	14.1534		14.2524	14.2411	14.2191
2015-03-18 09:25:00	14.2138	14.2027	14.154		14.2572	14.2458	14.2232
2015-03-18 09:30:00	14.215	14.2044	14.1549		14.2613	14.2504	14.227
2015-03-18 09:35:00	14.217	14.2063	14.1565		14.2662	14.2552	14.2314
2015-03-18 09:40:00	14.2195	14.2087	14.1581		14.2716	14.2606	14.2358
2015-03-18 09:45:00	14.2216	14.2114	14.1604		14.2757	14.2652	14.2401
2015-03-18 09:50:00	14.2249	14.2144	14.164		14.2816	14.2708	14.2462
2015-03-18 09:55:00	14.228	14.2177	14.1672		14.2864	14.2757	14.251
2015-03-18 10:00:00	14.2313	14.2214	14.1712		14.2916	14.2814	14.2569
2015-03-18 10:05:00	14.2351	14.2253	14.1749		14.2978	14.2875	14.2629
2015-03-18 10:10:00	14.2392	14.2295	14.1797		14.3045	14.2944	14.2702
2015-03-18 10:15:00	14.2441	14.2341	14.1842		14.3113	14.301	14.2766
2015-03-18 10:20:00	14.2479	14.2388	14.1887		14.3164	14.307	14.2824
2015-03-18 10:25:00	14.253	14.2438	14.1939		14.3235	14.3139	14.2895
2015-03-18 10:30:00	14.2583	14.2495	14.1986		14.3302	14.321	14.2955
2015-03-18 10:35:00	14.2633	14.2545	14.2041		14.3368	14.3276	14.3027
2015-03-18 10:40:00	14.2686	14.2593	14.2089		14.3432	14.3334	14.3085
2015-03-18 10:45:00	14.2749	14.265	14.2149		14.3501	14.3398	14.3151
2015-03-18 10:50:00	14.2807	14.2708	14.22		14.3569	14.3466	14.3212
2015-03-18 10:55:00	14.2858	14.277	14.2261		14.3627	14.3535	14.328
2015-03-18 11:00:00	14.2922	14.2833	14.232		14.3701	14.3608	14.3349
2015-03-18 11:05:00	14.298	14.2888	14.2384		14.3766	14.3669	14.3419
2015-03-18 11:10:00	14.3041	14.2953	14.244		14.383	14.3737	14.3479
2015-03-18 11:15:00	14.3103	14.3015	14.2506		14.3906	14.3813	14.3557
2015-03-18 11:20:00	14.3165	14.3079	14.2564		14.3977	14.3887	14.3626
2015-03-18 11:25:00	14.3228	14.314	14.2627		14.4048	14.3955	14.3695
2015-03-18 11:30:00	14.3285	14.3204	14.2684		14.4115	14.4029	14.3762
2015-03-18 11:35:00	14.3348	14.3271	14.2745		14.4188	14.4107	14.3834
2015-03-18 11:40:00	14.3409	14.3335	14.2811		14.4256	14.4177	14.3906
2015-03-18 11:45:00	14.3479	14.339	14.2877		14.434	14.4245	14.3985
2015-03-18 11:50:00	14.354	14.3464	14.2944		14.4411	14.4329	14.4062
2015-03-18 11:55:00	14.3608	14.3527	14.3009		14.4479	14.4393	14.4128
2015-03-18 12:00:00	14.3666	14.3588	14.307		14.4544	14.4461	14.4196
2015-03-18 12:05:00	14.3743	14.3655	14.3137		14.4631	14.4538	14.4272
2015-03-18 12:10:00	14.3805	14.3723	14.3196		14.47	14.4612	14.4338
2015-03-18 12:15:00	14.3869	14.3793	14.3262		14.4767	14.4687	14.4408
2015-03-18 12:20:00	14.3936	14.3862	14.333		14.4845	14.4766	14.4486
2015-03-18 12:25:00	14.4006	14.3928	14.34		14.4921	14.4838	14.4563
2015-03-18 12:30:00	14.4073	14.4002	14.3464		14.4999	14.4923	14.4637
2015-03-18 12:35:00	14.4137	14.4068	14.3529		14.5067	14.4992	14.4706
2015-03-18 12:40:00	14.421	14.4136	14.3599		14.5146	14.5068	14.4782
2015-03-18 12:45:00	14.4284	14.4208	14.3675		14.5225	14.5143	14.4862
2015-03-18 12:50:00	14.4347	14.4277	14.3743		14.5285	14.5209	14.4927
2015-03-18 12:55:00	14.4427	14.4354	14.3812		14.5368	14.529	14.5
2015-03-18 13:00:00	14.4491	14.4429	14.3879		14.5435	14.5368	14.5071
2015-03-18 13:05:00	14.4563	14.4499	14.3953		14.5514	14.5445	14.5152
2015-03-18 13:10:00	14.4632	14.4563	14.4021		14.5594	14.552	14.523
2015-03-18 13:15:00	14.4705	14.4635	14.4088		14.5674	14.5599	14.5304
2015-03-18 13:20:00	14.4772	14.47	14.415		14.5742	14.5664	14.5366
2015-03-18 13:25:00	14.4838	14.477	14.4216		14.5811	14.5737	14.5437
2015-03-18 13:30:00	14.4908	14.4841	14.4289		14.5891	14.5819	14.552
2015-03-18 13:35:00	14.4974	14.4906	14.4351		14.5968	14.5894	14.5591
2015-03-18 13:40:00	14.5039	14.4979	14.442		14.6036	14.5971	14.5664
2015-03-18 13:45:00	14.5105	14.5036	14.4479		14.6106	14.6032	14.5727
2015-03-18 13:50:00	14.5163	14.5101	14.4544		14.6165	14.6097	14.5792
2015-03-18 13:55:00	14.5238	14.5176	14.4608		14.625	14.6182	14.5866
2015-03-18 14:00:00	14.5296	14.5236	14.4678		14.6308	14.6243	14.5937
2015-03-18 14:05:00	14.5359	14.5297	14.4739		14.6375	14.6307	14.6002
2015-03-18 14:10:00	14.5427	14.5361	14.4802		14.6446	14.6375	14.6069
2015-03-18 14:15:00	14.5484	14.5418	14.4863		14.6504	14.6433	14.6129
2015-03-18 14:20:00	14.5539	14.5478	14.4919		14.6559	14.6493	14.6186
2015-03-18 14:25:00	14.5599	14.553	14.4974		14.6616	14.6542	14.6238
2015-03-18 14:30:00	14.566	14.5593	14.5035		14.6681	14.6608	14.6303
2015-03-18 14:35:00	14.5708	14.5645	14.5077		14.6726	14.6657	14.6342
2015-03-18 14:40:00	14.5765	14.569	14.513		14.6783	14.6703	14.6395
2015-03-18 14:45:00	14.581	14.5737	14.5176		14.6828	14.675	14.6442
2015-03-18 14:50:00	14.5862	14.5792	14.5227		14.6881	14.6805	14.6493
2015-03-18 14:55:00	14.5908	14.5831	14.5269		14.6924	14.6841	14.6532
2015-03-18 15:00:00	14.5951	14.587	14.5317		14.6957	14.687	14.6571
2015-03-18 15:05:00	14.5996	14.5921	14.5361		14.7002	14.6922	14.6616
2015-03-18 15:10:00	14.6042	14.5958	14.5403		14.7046	14.6955	14.6654
2015-03-18 15:15:00	14.608	14.5995	14.544		14.7077	14.6987	14.6685
2015-03-18 15:20:00	14.6113	14.6028	14.5472		14.7104	14.7012	14.6711
2015-03-18 15:25:00	14.6146	14.6064	14.5506		14.7133	14.7046	14.6742
2015-03-18 15:30:00	14.6178	14.6098	14.5539		14.7158	14.7073	14.6769
2015-03-18 15:35:00	14.6205	14.6126	14.5567		14.7186	14.7102	14.6797
2015-03-18 15:40:00	14.624	14.6153	14.5603		14.7217	14.7125	14.683
2015-03-18 15:45:00	14.627	14.6173	14.5623		14.7241	14.7138	14.6844
2015-03-18 15:50:00	14.63	14.62	14.5652		14.7268	14.7162	14.687
2015-03-18 15:55:00	14.6315	14.6222	14.5667		14.728	14.7181	14.6882
2015-03-18 16:00:00	14.6349	14.6248	14.5702		14.7308	14.72	14.6911
2015-03-18 16:05:00	14.6361	14.626	14.5714		14.7313	14.7206	14.6916
2015-03-18 16:10:00	14.6382	14.6285	14.574		14.7324	14.7222	14.6933
2015-03-18 16:15:00	14.6404	14.6305	14.5757		14.7326	14.7221	14.693
2015-03-18 16:20:00	14.6425	14.6313	14.5772		14.7293	14.7177	14.6894
2015-03-18 16:25:00	14.6446	14.6354	14.5792		14.7211	14.7115	14.6813
2015-03-18 16:30:00	14.6454	14.6364	14.5804		14.7162	14.7068	14.677
2015-03-18 16:35:00	14.6474	14.6386	14.5816		14.7142	14.7051	14.6743
2015-03-18 16:40:00	14.6495	14.6408	14.5828		14.7136	14.7046	14.6729
2015-03-18 16:45:00	14.6504	14.6422	14.5842		14.7123	14.7037	14.672
2015-03-18 16:50:00	14.6519	14.644	14.585		14.7117	14.7035	14.6709
2015-03-18 16:55:00	14.6529	14.6448	14.586		14.711	14.7027	14.6703
2015-03-18 17:00:00	14.6539	14.6457	14.5863		14.7104	14.7018	14.669
2015-03-18 17:05:00	14.6543	14.6467	14.5877		14.7092	14.7012	14.6688
2015-03-18 17:10:00	14.6559	14.6476	14.5887		14.7087	14.7001	14.6678
2015-03-18 17:15:00	14.6563	14.648	14.5888		14.7075	14.6989	14.6663
2015-03-18 17:20:00	14.657	14.6489	14.5892		14.7058	14.6975	14.6644
2015-03-18 17:25:00	14.6575	14.6498	14.5901		14.7036	14.6956	14.6628
2015-03-18 17:30:00	14.6586	14.6503	14.5904		14.7008	14.6922	14.6592
2015-03-18 17:35:00	14.6592	14.6512	14.5904		14.6966	14.6884	14.6546
2015-03-18 17:40:00	14.6598	14.6523	14.5909		14.6915	14.6839	14.6496
2015-03-18 17:45:00	14.6608	14.6533	14.5909		14.6879	14.6802	14.645
2015-03-18 17:50:00	14.6611	14.6543	14.5918		14.6848	14.6779	14.6427
2015-03-18 17:55:00	14.662	14.6551	14.5921		14.6834	14.6764	14.6408
2015-03-18 18:00:00	14.6623	14.6563	14.5924		14.681	14.675	14.6385
2015-03-18 18:05:00	14.6629	14.656	14.5917		14.6782	14.6713	14.6345
2015-03-18 18:10:00	14.6628	14.6563	14.5916		14.6732	14.6666	14.6295
2015-03-18 18:15:00	14.663	14.6564	14.591		14.6687	14.6621	14.6244
2015-03-18 18:20:00	14.6625	14.6568	14.5909		14.6635	14.6578	14.6197
2015-03-18 18:25:00	14.6627	14.6568	14.5901		14.66	14.6541	14.6154
2015-03-18 18:30:00	14.663	14.6569	14.5891		14.657	14.6509	14.6112
2015-03-18 18:35:00	14.6626	14.6564	14.5883		14.6536	14.6475	14.6075
2015-03-18 18:40:00	14.6625	14.6557	14.5875		14.6508	14.6441	14.604
2015-03-18 18:45:00	14.6615	14.6551	14.5863		14.6474	14.6411	14.6005
2015-03-18 18:50:00	14.6606	14.6544	14.5857		14.6442	14.6381	14.5977
2015-03-18 18:55:00	14.6606	14.6534	14.5848		14.6425	14.6354	14.5951
2015-03-18 19:00:00	14.6589	14.6523	14.5833		14.6388	14.6323	14.5917
2015-03-18 19:05:00	14.6579	14.6507	14.5818		14.6366	14.6294	14.589
2015-03-18 19:10:00	14.6571	14.65	14.5811		14.634	14.627	14.5867
2015-03-18 19:15:00	14.6551	14.6487	14.5791		14.6307	14.6244	14.5833
2015-03-18 19:20:00	14.6541	14.6472	14.5776		14.6287	14.6219	14.5808
2015-03-18 19:25:00	14.6526	14.6456	14.5762		14.6261	14.6192	14.5783
2015-03-18 19:30:00	14.6508	14.6438	14.5743		14.6233	14.6165	14.5755
2015-03-18 19:35:00	14.6496	14.6421	14.5723		14.6211	14.6138	14.5725
2015-03-18 19:40:00	14.648	14.6405	14.5715		14.6187	14.6113	14.5709
2015-03-18 19:45:00	14.6462	14.639	14.5692		14.616	14.609	14.5678
2015-03-18 19:50:00	14.6443	14.6369	14.5671		14.6133	14.6061	14.5649
2015-03-18 19:55:00	14.6427	14.6347	14.5653		14.611	14.6032	14.5625
2015-03-18 20:00:00	14.64	14.6329	14.5634		14.6076	14.6007	14.5599
2015-03-18 20:05:00	14.6372	14.6298	14.5605		14.6042	14.597	14.5564
2015-03-18 20:10:00	14.635	14.6273	14.5578		14.6015	14.594	14.5532
2015-03-18 20:15:00	14.6317	14.6253	14.5555		14.5976	14.5914	14.5503
2015-03-18 20:20:00	14.6289	14.6217	14.5523		14.5943	14.5873	14.5466
2015-03-18 20:25:00	14.626	14.6188	14.5495		14.5909	14.584	14.5433
2015-03-18 20:30:00	14.6231	14.6161	14.5468		14.5876	14.5809	14.5402
2015-03-18 20:35:00	14.6202	14.6128	14.5437		14.5843	14.5771	14.5368
2015-03-18 20:40:00	14.6173	14.61	14.5403		14.581	14.5738	14.5329
2015-03-18 20:45:00	14.6144	14.6074	14.5372		14.5776	14.5708	14.5293
2015-03-18 20:50:00	14.611	14.6043	14.5342		14.5738	14.5672	14.5259
2015-03-18 20:55:00	14.6083	14.6009	14.5318		14.5707	14.5635	14.5232
2015-03-18 21:00:00	14.6056	14.5974	14.5282		14.5677	14.5597	14.5193
2015-03-18 21:05:00	14.6029	14.5946	14.5247		14.5647	14.5565	14.5155
2015-03-18 21:10:00	14.5993	14.5913	14.522		14.5608	14.553	14.5124
2015-03-18 21:15:00	14.5961	14.5878	14.5182		14.5574	14.5492	14.5084
2015-03-18 21:20:00	14.5926	14.5846	14.515		14.5535	14.5457	14.5049
2015-03-18 21:25:00	14.5888	14.5808	14.5116		14.5495	14.5417	14.5013
2015-03-18 21:30:00	14.5854	14.5771	14.5083		14.5457	14.5377	14.4976
2015-03-18 21:35:00	14.5816	14.5733	14.5038		14.5416	14.5335	14.4928
2015-03-18 21:40:00	14.578	14.5706	14.5013		14.5377	14.5305	14.49
2015-03-18 21:45:00	14.5744	14.5664	14.4978		14.5338	14.526	14.4862
2015-03-18 21:50:00	14.5711	14.5626	14.494		14.5302	14.5219	14.4821
2015-03-18 21:55:00	14.5675	14.5589	14.4909		14.5263	14.5179	14.4786
2015-03-18 22:00:00	14.5636	14.5557	14.4875		14.5221	14.5145	14.475
2015-03-18 22:05:00	14.5598	14.5515	14.4834		14.5181	14.51	14.4706
2015-03-18 22:10:00	14.5561	14.5478	14.48		14.5142	14.5061	14.467
2015-03-18 22:15:00	14.552	14.5434	14.476		14.5097	14.5013	14.4627
2015-03-18 22:20:00	14.5487	14.54	14.4726		14.5063	14.4978	14.4591
2015-03-18 22:25:00	14.5445	14.5362	14.4687		14.5018	14.4937	14.455
2015-03-18 22:30:00	14.5411	14.5322	14.4648		14.4982	14.4895	14.4509
2015-03-18 22:35:00	14.5369	14.5285	14.461		14.4937	14.4855	14.4468
2015-03-18 22:40:00	14.5329	14.5247	14.4572		14.4893	14.4813	14.4426
2015-03-18 22:45:00	14.5297	14.5212	14.4539		14.4858	14.4775	14.439
2015-03-18 22:50:00	14.5252	14.5168	14.4496		14.481	14.4729	14.4345
2015-03-18 22:55:00	14.5215	14.5134	14.446		14.4772	14.4693	14.4307
2015-03-18 23:00:00	14.5172	14.5099	14.4415		14.4725	14.4654	14.4258
2015-03-18 23:05:00	14.5136	14.506	14.4379		14.4687	14.4613	14.422
2015-03-18 23:10:00	14.5102	14.5018	14.4344		14.465	14.4569	14.4183
2015-03-18 23:15:00	14.506	14.4979	14.4303		14.4606	14.4527	14.4139
2015-03-18 23:20:00	14.5022	14.4942	14.4263		14.4566	14.4488	14.4097
2015-03-18 23:25:00	14.4983	14.4904	14.4232		14.4526	14.4449	14.4064
2015-03-18 23:30:00	14.4949	14.4869	14.419		14.4488	14.4411	14.402
2015-03-18 23:35:00	14.4912	14.4824	14.4153		14.4449	14.4363	14.398
2015-03-18 23:40:00	14.4879	14.4792	14.4121		14.4414	14.4329	14.3946
2015-03-18 23:45:00	14.4842	14.4754	14.4086		14.4374	14.4289	14.3909
2015-03-18 23:50:00	14.4805	14.4714	14.4055		14.4335	14.4246	14.3875
2015-03-18 23:55:00	14.4766	14.4677	14.4016		14.4295	14.4208	14.3835
2015-03-19	14.4724	14.4637	14.3981		14.4251	14.4166	14.3798
2015-03-19 00:05:00	14.4689	14.46	14.3939		14.4214	14.4128	14.3755
2015-03-19 00:10:00	14.4657	14.4558	14.3901		14.418	14.4084	14.3715
2015-03-19 00:15:00	14.4617	14.4522	14.3868		14.4139	14.4046	14.3679
2015-03-19 00:20:00	14.4576	14.4485	14.3828		14.4096	14.4008	14.3638
2015-03-19 00:25:00	14.4542	14.4445	14.3789		14.406	14.3966	14.3597
2015-03-19 00:30:00	14.4505	14.4406	14.3752		14.402	14.3924	14.3558
2015-03-19 00:35:00	14.4463	14.4368	14.3718		14.3976	14.3884	14.3521
2015-03-19 00:40:00	14.4429	14.4326	14.3682		14.3939	14.3839	14.3483
2015-03-19 00:45:00	14.4387	14.4292	14.3638		14.3896	14.3803	14.3437
2015-03-19 00:50:00	14.4349	14.4246	14.3602		14.3855	14.3754	14.3398
2015-03-19 00:55:00	14.431	14.4216	14.3563		14.3813	14.3722	14.3356
2015-03-19 01:00:00	14.4268	14.4173	14.3527		14.3768	14.3676	14.3317
2015-03-19 01:05:00	14.4233	14.4132	14.3485		14.3731	14.3632	14.3273
2015-03-19 01:10:00	14.4195	14.4097	14.3451		14.369	14.3595	14.3237
2015-03-19 01:15:00	14.4156	14.406	14.3412		14.3648	14.3555	14.3194
2015-03-19 01:20:00	14.4117	14.4021	14.3376		14.3607	14.3514	14.3156
2015-03-19 01:25:00	14.4082	14.3976	14.3334		14.3569	14.3466	14.3112
2015-03-19 01:30:00	14.4039	14.3945	14.3299		14.3524	14.3434	14.3074
2015-03-19 01:35:00	14.4005	14.39	14.3258		14.3488	14.3386	14.3031
2015-03-19 01:40:00	14.3965	14.3866	14.3223		14.3446	14.335	14.2994
2015-03-19 01:45:00	14.393	14.383	14.3183		14.3408	14.3312	14.2952
2015-03-19 01:50:00	14.3895	14.3791	14.3148		14.3371	14.327	14.2915
2015-03-19 01:55:00	14.385	14.3748	14.3111		14.3324	14.3224	14.2875
2015-03-19 02:00:00	14.3811	14.3707	14.3067		14.3283	14.3181	14.2829
2015-03-19 02:05:00	14.3777	14.3665	14.3032		14.3247	14.3139	14.2793
2015-03-19 02:10:00	14.374	14.3624	14.2991		14.3208	14.3095	14.2749
2015-03-19 02:15:00	14.3697	14.3591	14.2952		14.3163	14.306	14.2708
2015-03-19 02:20:00	14.3661	14.3548	14.2914		14.3126	14.3016	14.2669
2015-03-19 02:25:00	14.3619	14.3506	14.2878		14.3082	14.2972	14.2631
2015-03-19 02:30:00	14.3585	14.347	14.2838		14.3046	14.2934	14.259
2015-03-19 02:35:00	14.3541	14.3427	14.2802		14.3001	14.2889	14.2552
2015-03-19 02:40:00	14.3505	14.3389	14.2764		14.2963	14.285	14.2512
2015-03-19 02:45:00	14.3469	14.3349	14.2727		14.2925	14.2809	14.2474
2015-03-19 02:50:00	14.3429	14.3312	14.269		14.2884	14.2769	14.2435
2015-03-19 02:55:00	14.3399	14.3274	14.2659		14.2851	14.2729	14.2402
2015-03-19 03:00:00	14.3358	14.3244	14.2616		14.2808	14.2697	14.2356
2015-03-19 03:05:00	14.3322	14.3201	14.2587		14.277	14.2653	14.2326
2015-03-19 03:10:00	14.3285	14.3167	14.2548		14.2732	14.2617	14.2285
2015-03-19 03:15:00	14.3248	14.3131	14.2518		14.2693	14.2579	14.2253
2015-03-19 03:20:00	14.3211	14.3091	14.2475		14.2654	14.2538	14.2209
2015-03-19 03:25:00	14.317	14.305	14.244		14.2612	14.2496	14.2173
2015-03-19 03:30:00	14.3135	14.3013	14.24		14.2577	14.2458	14.2133
2015-03-19 03:35:00	14.3101	14.2976	14.2365		14.2542	14.242	14.2097
2015-03-19 03:40:00	14.3061	14.2935	14.2327		14.2502	14.2379	14.2058
2015-03-19 03:45:00	14.3021	14.2896	14.2291		14.2462	14.234	14.2021
2015-03-19 03:50:00	14.2983	14.2864	14.2253		14.2423	14.2308	14.1983
2015-03-19 03:55:00	14.2949	14.282	14.2219		14.2389	14.2264	14.1949
2015-03-19 04:00:00	14.2908	14.2788	14.2183		14.2348	14.2231	14.1913
2015-03-19 04:05:00	14.2871	14.275	14.2149		14.231	14.2193	14.1879
2015-03-19 04:10:00	14.2839	14.2715	14.2118		14.2279	14.2158	14.1848
2015-03-19 04:15:00	14.2796	14.2681	14.2084		14.2235	14.2123	14.1813
2015-03-19 04:20:00	14.2764	14.2641	14.2054		14.2203	14.2083	14.1783
2015-03-19 04:25:00	14.2732	14.2605	14.2008		14.217	14.2046	14.1736
2015-03-19 04:30:00	14.2691	14.2573	14.1982		14.213	14.2014	14.171
2015-03-19 04:35:00	14.2659	14.2536	14.1947		14.2097	14.1978	14.1676
2015-03-19 04:40:00	14.2623	14.2498	14.1889		14.2062	14.194	14.1618
2015-03-19 04:45:00	14.2587	14.2459	14.1815		14.2025	14.1901	14.1543
2015-03-19 04:50:00	14.2557	14.2431	14.1772		14.1994	14.1872	14.1499
2015-03-19 04:55:00	14.2526	14.2392	14.1743		14.1963	14.1833	14.147
2015-03-19 05:00:00	14.2488	14.2358	14.1723		14.1925	14.1798	14.1449
2015-03-19 05:05:00	14.2455	14.2327	14.1643		14.1891	14.1767	14.1369
2015-03-19 05:10:00	14.2422	14.2295	14.1591		14.1856	14.1733	14.1315
2015-03-19 05:15:00	14.239	14.2265	14.1578		14.1824	14.1702	14.1301
2015-03-19 05:20:00	14.236	14.2233	14.1516		14.1793	14.1669	14.1238
2015-03-19 05:25:00	14.2329	14.2199	14.151		14.1761	14.1634	14.1231
2015-03-19 05:30:00	14.23	14.2173	14.1483		14.173	14.1607	14.1203
2015-03-19 05:35:00	14.2269	14.2134	14.1453		14.1697	14.1566	14.1171
2015-03-19 05:40:00	14.2235	14.2106	14.1417		14.1662	14.1537	14.1134
2015-03-19 05:45:00	14.2196	14.2072	14.1362		14.1622	14.1501	14.1077
2015-03-19 05:50:00	14.2164	14.2033	14.1345		14.1588	14.146	14.1058
2015-03-19 05:55:00	14.2137	14.2009	14.1324		14.156	14.1435	14.1036
2015-03-19 06:00:00	14.2104	14.1977	14.1301		14.1526	14.1402	14.1012
2015-03-19 06:05:00	14.2071	14.1941	14.1288		14.1491	14.1365	14.0998
2015-03-19 06:10:00	14.2043	14.1913	14.1225		14.1462	14.1336	14.0934
2015-03-19 06:15:00	14.2016	14.1881	14.1199		14.1436	14.1304	14.0908
2015-03-19 06:20:00	14.1984	14.1856	14.1185		14.1404	14.128	14.0895
2015-03-19 06:25:00	14.1954	14.1827	14.1168		14.1376	14.1252	14.0879
2015-03-19 06:30:00	14.1921	14.1793	14.1162		14.1346	14.1221	14.0875
2015-03-19 06:35:00	14.1895	14.177	14.112		14.1323	14.12	14.0836
2015-03-19 06:40:00	14.1865	14.1741	14.1054		14.1294	14.1173	14.0772
2015-03-19 06:45:00	14.1846	14.1711	14.1038		14.1278	14.1147	14.0758
2015-03-19 06:50:00	14.1813	14.168	14.1011		14.1248	14.1118	14.0735
2015-03-19 06:55:00	14.1784	14.1656	14.1006		14.1222	14.1097	14.0733
2015-03-19 07:00:00	14.1755	14.1627	14.0981		14.1197	14.1072	14.0712
2015-03-19 07:05:00	14.1734	14.1598	14.0943		14.1179	14.1047	14.0676
2015-03-19 07:10:00	14.1705	14.157	14.0919		14.1155	14.1024	14.0657
2015-03-19 07:15:00	14.1687	14.154	14.0871		14.1142	14.0997	14.0614
2015-03-19 07:20:00	14.1656	14.1518	14.0799		14.1115	14.0981	14.0546
2015-03-19 07:25:00	14.1632	14.1492	14.0852		14.1096	14.096	14.0603
2015-03-19 07:30:00	14.1606	14.1471	14.08		14.1075	14.0943	14.0556
2015-03-19 07:35:00	14.1581	14.1447	14.0781		14.1055	14.0923	14.0542
2015-03-19 07:40:00	14.1563	14.1425	14.0731		14.1047	14.0913	14.0502
2015-03-19 07:45:00	14.1539	14.1402	14.0726		14.1038	14.0904	14.0511
2015-03-19 07:50:00	14.1524	14.1383	14.0714		14.1038	14.0899	14.0513
2015-03-19 07:55:00	14.1502	14.1361	14.0695		14.1023	14.0885	14.0501
2015-03-19 08:00:00	14.148	14.1341	14.0664		14.1016	14.0879	14.0485
2015-03-19 08:05:00	14.1458	14.1322	14.0649		14.1012	14.0878	14.0487
2015-03-19 08:10:00	14.1442	14.1308	14.0622		14.105	14.0918	14.0513
2015-03-19 08:15:00	14.1423	14.1289	14.0624		14.108	14.0949	14.0562
2015-03-19 08:20:00	14.1412	14.1276	14.0618		14.1088	14.0954	14.0575
2015-03-19 08:25:00	14.1396	14.1259	14.0584		14.1143	14.1007	14.0609
2015-03-19 08:30:00	14.1376	14.1241	14.0584		14.1197	14.1064	14.0682
2015-03-19 08:35:00	14.1361	14.123	14.0551		14.1238	14.1107	14.0702
2015-03-19 08:40:00	14.1353	14.1225	14.0517		14.1317	14.119	14.0752
2015-03-19 08:45:00	14.1342	14.1206	14.0582		14.1394	14.1258	14.0902
2015-03-19 08:50:00	14.1338	14.1203	14.0575		14.1471	14.1335	14.0974
2015-03-19 08:55:00	14.1328	14.1203	14.0577		14.1533	14.1406	14.1045
2015-03-19 09:00:00	14.1325	14.1205	14.0617		14.1595	14.1472	14.1148
2015-03-19 09:05:00	14.133	14.1211	14.0589		14.1654	14.1534	14.1173
2015-03-19 09:10:00	14.1341	14.1218	14.0611		14.1717	14.1592	14.1246
2015-03-19 09:15:00	14.1343	14.1223	14.0556		14.1761	14.1639	14.1231
2015-03-19 09:20:00	14.1352	14.1227	14.0659		14.1812	14.1685	14.1375
2015-03-19 09:25:00	14.136	14.1247			14.1859	14.1743
2015-03-19 09:30:00	14.1376	14.1257	14.0667		14.1908	14.1786	14.1453
2015-03-19 09:35:00	14.1399	14.1281	14.0753		14.1961	14.1839	14.1567
2015-03-19 09:40:00	14.1423	14.1308	14.0725		14.2011	14.1891	14.1565
2015-03-19 09:45:00	14.1453	14.1338	14.0812		14.2066	14.1948	14.1677
2015-03-19 09:50:00	14.1484	14.1377	14.0892		14.2117	14.2007	14.1776
2015-03-19 09:55:00	14.1521	14.1408	14.0954		14.217	14.2054	14.1854
2015-03-19 10:00:00	14.1558	14.1452	14.0994		14.2227	14.2117	14.1913
2015-03-19 10:05:00	14.1595	14.1493	14.1026		14.2281	14.2174	14.1961
2015-03-19 10:10:00	14.164	14.1539	14.107		14.2342	14.2237	14.2022
2015-03-19 10:15:00	14.1692	14.1591	14.1119		14.2407	14.2302	14.2084
2015-03-19 10:20:00	14.1745	14.1639	14.1177		14.248	14.237	14.2161
2015-03-19 10:25:00	14.1803	14.1699	14.1226		14.2551	14.2442	14.2222
2015-03-19 10:30:00	14.1857	14.1756	14.1284		14.2622	14.2516	14.2297
2015-03-19 10:35:00	14.1919	14.1816	14.1337		14.2703	14.2596	14.2368
2015-03-19 10:40:00	14.1978	14.1879	14.14		14.2776	14.2672	14.2445
2015-03-19 10:45:00	14.2038	14.1945	14.1461		14.2849	14.2751	14.2519
2015-03-19 10:50:00	14.2104	14.2007	14.1532		14.2931	14.2829	14.2607
2015-03-19 10:55:00	14.217	14.2071	14.1593		14.3004	14.2901	14.2674
2015-03-19 11:00:00	14.224	14.2137	14.1659		14.3078	14.297	14.2744
2015-03-19 11:05:00	14.2299	14.2204	14.1732		14.314	14.3041	14.282
2015-03-19 11:10:00	14.2371	14.2272	14.1791		14.3216	14.3112	14.2882
2015-03-19 11:15:00	14.2439	14.2345	14.1861		14.3294	14.3195	14.2963
2015-03-19 11:20:00	14.251	14.242	14.1929		14.3375	14.328	14.304
2015-03-19 11:25:00	14.2574	14.2484	14.1994		14.3446	14.3351	14.3112
2015-03-19 11:30:00	14.2648	14.2554	14.2068		14.3527	14.3428	14.3193
2015-03-19 11:35:00	14.2722	14.2625	14.2133		14.3608	14.3506	14.3265
2015-03-19 11:40:00	14.2794	14.2697	14.2211		14.3694	14.3592	14.3356
2015-03-19 11:45:00	14.2868	14.2773	14.2279		14.3771	14.3671	14.3428
2015-03-19 11:50:00	14.2939	14.2845	14.2342		14.3845	14.3746	14.3495
2015-03-19 11:55:00	14.3008	14.2911	14.2414		14.3918	14.3816	14.3571
2015-03-19 12:00:00	14.3082	14.2986	14.2495		14.4003	14.3901	14.3662
2015-03-19 12:05:00	14.3155	14.306	14.2562		14.4089	14.3989	14.3741
2015-03-19 12:10:00	14.3226	14.3136	14.2632		14.4167	14.4071	14.3819
2015-03-19 12:15:00	14.3301	14.3216	14.2711		14.4249	14.4158	14.3904
2015-03-19 12:20:00	14.3377	14.3291	14.2789		14.4335	14.4244	14.3992
2015-03-19 12:25:00	14.3457	14.3373	14.2863		14.4426	14.4336	14.4077
2015-03-19 12:30:00	14.3537	14.345	14.2943		14.4512	14.442	14.4163
2015-03-19 12:35:00	14.3614	14.353	14.3025		14.46	14.451	14.4255
2015-03-19 12:40:00	14.3694	14.3607	14.3097		14.4683	14.4591	14.4331
2015-03-19 12:45:00	14.3772	14.369	14.3176		14.4768	14.4681	14.4417
2015-03-19 12:50:00	14.3852	14.3773	14.3253		14.4859	14.4774	14.4504
2015-03-19 12:55:00	14.3926	14.3848	14.3328		14.4943	14.486	14.4589
2015-03-19 13:00:00	14.4007	14.3927	14.3406		14.5034	14.4949	14.4678
2015-03-19 13:05:00	14.4085	14.4011	14.3486		14.5123	14.5043	14.4767
2015-03-19 13:10:00	14.4166	14.4095	14.3567		14.5215	14.5137	14.4859
2015-03-19 13:15:00	14.4246	14.4172	14.3646		14.5301	14.5222	14.4946
2015-03-19 13:20:00	14.4326	14.4255	14.3722		14.5399	14.5322	14.5038
2015-03-19 13:25:00	14.44	14.4327	14.3802		14.5477	14.5397	14.5122
2015-03-19 13:30:00	14.4478	14.4404	14.3877		14.5555	14.5475	14.5197
2015-03-19 13:35:00	14.4554	14.4479	14.395		14.5638	14.5557	14.5278
2015-03-19 13:40:00	14.4606	14.4529	14.4002		14.568	14.5597	14.5319
2015-03-19 13:45:00	14.4671	14.4594	14.4064		14.572	14.5636	14.5356
2015-03-19 13:50:00	14.4725	14.465	14.4118		14.5757	14.5676	14.5395
2015-03-19 13:55:00	14.4791	14.4712	14.4174		14.581	14.5725	14.5439
2015-03-19 14:00:00	14.4865	14.4788	14.4247		14.5891	14.5808	14.5519
2015-03-19 14:05:00	14.4935	14.4866	14.4316		14.5978	14.5903	14.5604
2015-03-19 14:10:00	14.5011	14.4938	14.4395		14.6078	14.5999	14.5706
2015-03-19 14:15:00	14.5076	14.5002	14.4452		14.6154	14.6073	14.5773
2015-03-19 14:20:00	14.5142	14.5069	14.4522		14.622	14.6141	14.5844
2015-03-19 14:25:00	14.5207	14.5137	14.4589		14.6295	14.6219	14.5921
2015-03-19 14:30:00	14.527	14.5201	14.4653		14.6368	14.6293	14.5996
2015-03-19 14:35:00	14.5338	14.5264	14.4717		14.6447	14.6367	14.607
2015-03-19 14:40:00	14.5397	14.5324	14.478		14.6516	14.6436	14.6143
2015-03-19 14:45:00	14.5458	14.5381	14.4842		14.6585	14.6501	14.6212
2015-03-19 14:50:00	14.5519	14.5441	14.4902		14.6646	14.6561	14.6272
2015-03-19 14:55:00	14.5566	14.5487	14.4948		14.6673	14.6587	14.6299
2015-03-19 15:00:00	14.562	14.5533	14.4997		14.6714	14.6621	14.6336
2015-03-19 15:05:00	14.5658	14.5575	14.5033		14.6732	14.6643	14.6353
2015-03-19 15:10:00	14.5696	14.5617	14.5074		14.6748	14.6662	14.6372
2015-03-19 15:15:00	14.5739	14.5653	14.5106		14.6781	14.6688	14.6394
2015-03-19 15:20:00	14.578	14.5697	14.5155		14.6815	14.6726	14.6437
2015-03-19 15:25:00	14.5827	14.574	14.5197		14.6869	14.6776	14.6486
2015-03-19 15:30:00	14.5857	14.5767	14.5225		14.6873	14.6777	14.6488
2015-03-19 15:35:00	14.5889	14.5801	14.5258		14.6882	14.6788	14.6499
2015-03-19 15:40:00	14.5916	14.5828	14.5282		14.6882	14.6788	14.6497
2015-03-19 15:45:00	14.5949	14.586	14.5308		14.6905	14.6811	14.6514
2015-03-19 15:50:00	14.5982	14.5893	14.5339		14.6938	14.6844	14.6545
2015-03-19 15:55:00	14.6013	14.5919	14.5369		14.6966	14.6866	14.6572
2015-03-19 16:00:00	14.604	14.5951	14.5397		14.698	14.6885	14.6587
2015-03-19 16:05:00	14.6065	14.5971	14.5421		14.6998	14.6899	14.6605
2015-03-19 16:10:00	14.6092	14.5999	14.5448		14.7012	14.6914	14.6618
2015-03-19 16:15:00	14.6108	14.6012	14.5469		14.6999	14.6897	14.6611
2015-03-19 16:20:00	14.6123	14.6031	14.5475		14.6956	14.6859	14.6562
2015-03-19 16:25:00	14.6138	14.6052	14.5495		14.6895	14.6805	14.6507
2015-03-19 16:30:00	14.6161	14.6078	14.5513		14.6868	14.6781	14.6477
2015-03-19 16:35:00	14.6184	14.6106	14.5533		14.6845	14.6763	14.6452
2015-03-19 16:40:00	14.6208	14.6126	14.5552		14.6825	14.674	14.6429
2015-03-19 16:45:00	14.6223	14.6146	14.556		14.6813	14.6734	14.6411
2015-03-19 16:50:00	14.624	14.6158	14.5571		14.6808	14.6722	14.64
2015-03-19 16:55:00	14.6248	14.6171	14.5584		14.6805	14.6725	14.6403
2015-03-19 17:00:00	14.6273	14.6185	14.5596		14.6804	14.6713	14.6389
2015-03-19 17:05:00	14.6273	14.6188	14.56		14.6801	14.6712	14.639
2015-03-19 17:10:00	14.628	14.6191	14.56		14.6817	14.6725	14.6399
2015-03-19 17:15:00	14.6282	14.6198	14.5604		14.6826	14.6739	14.641
2015-03-19 17:20:00	14.6286	14.6203	14.5607		14.6827	14.6741	14.641
2015-03-19 17:25:00	14.63	14.6207	14.5619		14.6818	14.6721	14.6399
2015-03-19 17:30:00	14.6315	14.6219	14.5624		14.6799	14.6701	14.6372
2015-03-19 17:35:00	14.6327	14.624	14.5645		14.6765	14.6675	14.6348
2015-03-19 17:40:00	14.6349	14.6256	14.5661		14.6733	14.6638	14.6312
2015-03-19 17:45:00	14.6362	14.627	14.5668		14.6709	14.6615	14.6284
2015-03-19 17:50:00	14.637	14.6283	14.5673		14.6693	14.6605	14.6266
2015-03-19 17:55:00	14.6378	14.6299	14.5686		14.6686	14.6604	14.6262
2015-03-19 18:00:00	14.6389	14.6309	14.5688		14.667	14.6588	14.6238
2015-03-19 18:05:00	14.6395	14.6316	14.5691		14.6628	14.6548	14.6197
2015-03-19 18:10:00	14.6398	14.6326	14.5694		14.6579	14.6505	14.6147
2015-03-19 18:15:00	14.6403	14.6335	14.57		14.653	14.6461	14.6102
2015-03-19 18:20:00	14.6406	14.6347	14.5697		14.6486	14.6427	14.6053
2015-03-19 18:25:00	14.6414	14.6348	14.5697		14.6451	14.6385	14.6012
2015-03-19 18:30:00	14.6421	14.6356	14.5694		14.6421	14.6356	14.5972
2015-03-19 18:35:00	14.6421	14.6359	14.5689		14.6388	14.6326	14.5935
2015-03-19 18:40:00	14.6426	14.6365	14.5686		14.6366	14.6306	14.5907
2015-03-19 18:45:00	14.6423	14.6361	14.5686		14.6336	14.6275	14.588
2015-03-19 18:50:00	14.6422	14.6355	14.5674		14.6312	14.6246	14.5845
2015-03-19 18:55:00	14.6414	14.6346	14.567		14.6284	14.6217	14.5823
2015-03-19 19:00:00	14.641	14.6343	14.5665		14.626	14.6193	14.5798
2015-03-19 19:05:00	14.6403	14.6337	14.5653		14.6236	14.6171	14.577
2015-03-19 19:10:00	14.64	14.6327	14.564		14.6216	14.6145	14.574
2015-03-19 19:15:00	14.6383	14.6319	14.5631		14.6182	14.612	14.5715
2015-03-19 19:20:00	14.6377	14.6306	14.5618		14.6163	14.6093	14.5689
2015-03-19 19:25:00	14.6361	14.6293	14.561		14.6134	14.6067	14.5668
2015-03-19 19:30:00	14.6355	14.628	14.5591		14.6118	14.6045	14.564
2015-03-19 19:35:00	14.6342	14.6265	14.5574		14.6095	14.602	14.5613
2015-03-19 19:40:00	14.6324	14.6251	14.5567		14.6067	14.5995	14.5596
2015-03-19 19:45:00	14.6306	14.6233	14.5546		14.6041	14.5969	14.5568
2015-03-19 19:50:00	14.6293	14.622	14.553		14.6019	14.5947	14.5543
2015-03-19 19:55:00	14.6276	14.6202	14.5513		14.5994	14.5921	14.5518
2015-03-19 20:00:00	14.6259	14.6188	14.5497		14.5969	14.59	14.5495
2015-03-19 20:05:00	14.6241	14.6168	14.5474		14.5944	14.5872	14.5464
2015-03-19 20:10:00	14.6224	14.6149	14.5455		14.5918	14.5845	14.5438
2015-03-19 20:15:00	14.6196	14.6125	14.5437		14.5884	14.5814	14.5413
2015-03-19 20:20:00	14.6175	14.6104	14.5414		14.5857	14.5789	14.5384
2015-03-19 20:25:00	14.6152	14.6078	14.5385		14.5829	14.5757	14.5349
2015-03-19 20:30:00	14.6122	14.6057	14.5366		14.5794	14.573	14.5326
2015-03-19 20:35:00	14.6095	14.6028	14.5332		14.5761	14.5695	14.5286
2015-03-19 20:40:00	14.6063	14.5999	14.5302		14.5725	14.5663	14.5252
2015-03-19 20:45:00	14.6044	14.5965	14.527		14.5701	14.5623	14.5214
2015-03-19 20:50:00	14.6015	14.5937	14.524		14.5667	14.5591	14.518
2015-03-19 20:55:00	14.5983	14.5909	14.5213		14.563	14.5559	14.5149
2015-03-19 21:00:00	14.5955	14.5877	14.5175		14.5598	14.5522	14.5107
2015-03-19 21:05:00	14.592	14.5844	14.5146		14.556	14.5485	14.5074
2015-03-19 21:10:00	14.5884	14.5813	14.5117		14.5519	14.5449	14.504
2015-03-19 21:15:00	14.5856	14.578	14.5083		14.5487	14.5414	14.5003
2015-03-19 21:20:00	14.5834	14.5745	14.5053		14.5461	14.5374	14.4969
2015-03-19 21:25:00	14.5797	14.5714	14.502		14.5421	14.534	14.4933
2015-03-19 21:30:00	14.576	14.5682	14.4986		14.538	14.5304	14.4895
2015-03-19 21:35:00	14.5726	14.5644	14.4954		14.5343	14.5263	14.486
2015-03-19 21:40:00	14.5699	14.561	14.4923		14.5312	14.5226	14.4826
2015-03-19 21:45:00	14.5659	14.5578	14.4889		14.5269	14.519	14.4788
2015-03-19 21:50:00	14.5626	14.5542	14.486		14.5233	14.515	14.4756
2015-03-19 21:55:00	14.5585	14.5505	14.4823		14.5188	14.511	14.4716
2015-03-19 22:00:00	14.5553	14.5467	14.4789		14.5153	14.5069	14.4678
2015-03-19 22:05:00	14.5519	14.543	14.4756		14.5116	14.5029	14.4642
2015-03-19 22:10:00	14.5478	14.5395	14.4716		14.5071	14.4991	14.46
2015-03-19 22:15:00	14.545	14.5361	14.4685		14.5042	14.4955	14.4566
2015-03-19 22:20:00	14.5406	14.5321	14.4647		14.4996	14.4913	14.4526
2015-03-19 22:25:00	14.5372	14.5282	14.4611		14.4959	14.4871	14.4488
2015-03-19 22:30:00	14.5333	14.5252	14.4576		14.4919	14.484	14.4452
2015-03-19 22:35:00	14.53	14.5213	14.454		14.4884	14.4799	14.4413
2015-03-19 22:40:00	14.5258	14.5173	14.4503		14.484	14.4758	14.4374
2015-03-19 22:45:00	14.5226	14.5141	14.4467		14.4806	14.4723	14.4336
2015-03-19 22:50:00	14.518	14.5098	14.4428		14.4757	14.4678	14.4295
2015-03-19 22:55:00	14.515	14.506	14.4387		14.4726	14.4638	14.4252
2015-03-19 23:00:00	14.5104	14.5027	14.4356		14.4677	14.4603	14.4219
2015-03-19 23:05:00	14.507	14.4987	14.4318		14.4642	14.4561	14.4179
2015-03-19 23:10:00	14.504	14.4945	14.4282		14.461	14.4517	14.4141
2015-03-19 23:15:00	14.4999	14.4912	14.4239		14.4566	14.4482	14.4097
2015-03-19 23:20:00	14.4964	14.4874	14.4208		14.453	14.4443	14.4064
2015-03-19 23:25:00	14.4928	14.4834	14.417		14.4492	14.4401	14.4024
2015-03-19 23:30:00	14.489	14.4801	14.413		14.4453	14.4366	14.3982
2015-03-19 23:35:00	14.4851	14.4761	14.41		14.4412	14.4324	14.3951
2015-03-19 23:40:00	14.4818	14.4725	14.4065		14.4378	14.4287	14.3914
2015-03-19 23:45:00	14.478	14.4687	14.4019		14.4337	14.4247	14.3866
2015-03-19 23:50:00	14.4744	14.4653	14.3991		14.43	14.4211	14.3837
2015-03-19 23:55:00	14.4704	14.4616	14.3953		14.4258	14.4173	14.3796
2015-03-20	14.4674	14.4578	14.3917		14.4227	14.4133	14.3759
2015-03-20 00:05:00	14.4634	14.4536	14.388		14.4185	14.409	14.372
2015-03-20 00:10:00	14.4597	14.4505	14.3847		14.4147	14.4057	14.3686
2015-03-20 00:15:00	14.4559	14.4468	14.3809		14.4108	14.4019	14.3648
2015-03-20 00:20:00	14.4525	14.4427	14.3775		14.4073	14.3978	14.3612
2015-03-20 00:25:00	14.449	14.439	14.3738		14.4037	14.394	14.3574
2015-03-20 00:30:00	14.4458	14.436	14.3707		14.4004	14.3908	14.3543
2015-03-20 00:35:00	14.4411	14.4318	14.3671		14.3956	14.3866	14.3506
2015-03-20 00:40:00	14.4384	14.4285	14.3634		14.3927	14.3831	14.3467
2015-03-20 00:45:00	14.435	14.4249	14.36		14.3893	14.3795	14.3432
2015-03-20 00:50:00	14.4313	14.4213	14.3565		14.3854	14.3757	14.3395
2015-03-20 00:55:00	14.4277	14.4179	14.353		14.3818	14.3722	14.336
2015-03-20 01:00:00	14.4238	14.4143	14.3494		14.3778	14.3685	14.3324
2015-03-20 01:05:00	14.4205	14.4107	14.3459		14.3744	14.3648	14.3287
2015-03-20 01:10:00	14.4172	14.4071	14.3427		14.3709	14.3611	14.3253
2015-03-20 01:15:00	14.4138	14.4042	14.3388		14.3674	14.3581	14.3214
2015-03-20 01:20:00	14.4104	14.4006	14.3347		14.3639	14.3544	14.3171
2015-03-20 01:25:00	14.4067	14.3963	14.3323		14.3602	14.3499	14.3146
2015-03-20 01:30:00	14.4036	14.3931	14.3294		14.3569	14.3466	14.3115
2015-03-20 01:35:00	14.3996	14.3896	14.3258		14.3528	14.3431	14.3079
2015-03-20 01:40:00	14.3966	14.386	14.3218		14.3496	14.3393	14.3038
2015-03-20 01:45:00	14.3928	14.3829	14.3185		14.3458	14.3362	14.3003
2015-03-20 01:50:00	14.3896	14.3793	14.3154		14.3425	14.3325	14.2972
2015-03-20 01:55:00	14.3859	14.3756	14.3115		14.3386	14.3286	14.2931
2015-03-20 02:00:00	14.3825	14.3718	14.3088		14.3351	14.3247	14.2903
2015-03-20 02:05:00	14.3796	14.3682	14.3045		14.3321	14.321	14.2859
2015-03-20 02:10:00	14.3759	14.3652	14.302		14.3283	14.3179	14.2832
2015-03-20 02:15:00	14.3729	14.3617	14.2981		14.3252	14.3143	14.2793
2015-03-20 02:20:00	14.3697	14.358	14.2948		14.3219	14.3104	14.2758
2015-03-20 02:25:00	14.3663	14.3548	14.2918		14.3184	14.3071	14.2728
2015-03-20 02:30:00	14.3628	14.3512	14.2882		14.3148	14.3034	14.269
2015-03-20 02:35:00	14.3594	14.3481	14.2847		14.3112	14.3002	14.2654
2015-03-20 02:40:00	14.3559	14.3441	14.2814		14.3076	14.2961	14.262
2015-03-20 02:45:00	14.3527	14.3404	14.2781		14.3043	14.2923	14.2586
2015-03-20 02:50:00	14.3492	14.3375	14.2754		14.3008	14.2894	14.2558
2015-03-20 02:55:00	14.3461	14.334	14.2719		14.2976	14.2858	14.2523
2015-03-20 03:00:00	14.3424	14.3309	14.2683		14.2938	14.2826	14.2486
2015-03-20 03:05:00	14.3389	14.3273	14.2658		14.2903	14.2789	14.246
2015-03-20 03:10:00	14.3356	14.3243	14.262		14.2869	14.2759	14.2422
2015-03-20 03:15:00	14.3331	14.3209	14.2593		14.2843	14.2724	14.2393
2015-03-20 03:20:00	14.3296	14.3179	14.2563		14.2807	14.2693	14.2364
2015-03-20 03:25:00	14.326	14.3143	14.2527		14.277	14.2656	14.2326
2015-03-20 03:30:00	14.3228	14.3109	14.25		14.2736	14.2621	14.2297
2015-03-20 03:35:00	14.3196	14.3081	14.2468		14.2704	14.2591	14.2265
2015-03-20 03:40:00	14.3166	14.3046	14.2436		14.2673	14.2556	14.2231
2015-03-20 03:45:00	14.3135	14.3011	14.2399		14.2642	14.252	14.2194
2015-03-20 03:50:00	14.3103	14.298	14.2372		14.2608	14.2489	14.2166
2015-03-20 03:55:00	14.307	14.2952	14.2343		14.2575	14.246	14.2136
2015-03-20 04:00:00	14.3043	14.2915	14.231		14.2547	14.2422	14.2102
2015-03-20 04:05:00	14.301	14.2885	14.2281		14.2514	14.2391	14.2073
2015-03-20 04:10:00	14.2982	14.2858	14.2246		14.2485	14.2363	14.2038
2015-03-20 04:15:00	14.2952	14.2828	14.2216		14.2454	14.2333	14.2006
2015-03-20 04:20:00	14.2918	14.2795	14.2186		14.242	14.23	14.1976
2015-03-20 04:25:00	14.289	14.2762	14.216		14.2391	14.2266	14.195
2015-03-20 04:30:00	14.2853	14.2735	14.2136		14.2354	14.2239	14.1925
2015-03-20 04:35:00	14.2826	14.2703	14.2113		14.2328	14.2208	14.1903
2015-03-20 04:40:00	14.2798	14.2675	14.2081		14.2301	14.218	14.1871
2015-03-20 04:45:00	14.277	14.2643	14.2057		14.2273	14.2149	14.1847
2015-03-20 04:50:00	14.274	14.2615	14.2026		14.2244	14.2122	14.1817
2015-03-20 04:55:00	14.2718	14.2587	14.2001		14.2221	14.2093	14.1793
2015-03-20 05:00:00	14.2683	14.2554	14.1962		14.2187	14.2061	14.1754
2015-03-20 05:05:00	14.2656	14.2531	14.194		14.216	14.2038	14.1732
2015-03-20 05:10:00	14.2627	14.2504	14.1921		14.2131	14.2011	14.1712
2015-03-20 05:15:00	14.2595	14.2476	14.1885		14.2099	14.1984	14.1677
2015-03-20 05:20:00	14.2574	14.2442	14.1842		14.2077	14.1948	14.1633
2015-03-20 05:25:00	14.2545	14.2417	14.1824		14.2047	14.1923	14.1614
2015-03-20 05:30:00	14.2516	14.2391	14.1763		14.2018	14.1896	14.1553
2015-03-20 05:35:00	14.249	14.2358	14.1725		14.1994	14.1864	14.1516
2015-03-20 05:40:00	14.2461	14.2335	14.171		14.1965	14.1841	14.15
2015-03-20 05:45:00	14.2434	14.231	14.1634		14.1938	14.1816	14.1426
2015-03-20 05:50:00	14.2405	14.2282	14.1635		14.1909	14.1788	14.1426
2015-03-20 05:55:00	14.2382	14.2256	14.1626		14.1885	14.1763	14.1417
2015-03-20 06:00:00	14.2355	14.2227	14.1618		14.186	14.1735	14.141
2015-03-20 06:05:00	14.2333	14.2203	14.1556		14.1838	14.1712	14.1349
2015-03-20 06:10:00	14.2305	14.218	14.1552		14.1813	14.1691	14.1347
2015-03-20 06:15:00	14.2281	14.2153	14.141		14.1789	14.1664	14.1207
2015-03-20 06:20:00	14.226	14.213	14.145		14.1771	14.1644	14.1248
2015-03-20 06:25:00	14.224	14.2107	14.1426		14.1754	14.1625	14.1228
2015-03-20 06:30:00	14.2215	14.2082	14.1392		14.1732	14.1603	14.1196
2015-03-20 06:35:00	14.2193	14.206	14.1375		14.1715	14.1585	14.1183
2015-03-20 06:40:00	14.2172	14.204	14.1339		14.1697	14.1567	14.115
2015-03-20 06:45:00	14.2142	14.2016	14.1325		14.1671	14.1548	14.114
2015-03-20 06:50:00	14.2126	14.1996	14.1309		14.1658	14.1531	14.1127
2015-03-20 06:55:00	14.2104	14.1973	14.13		14.1641	14.1513	14.1123
2015-03-20 07:00:00	14.2084	14.1953	14.1279		14.1626	14.1497	14.1106
2015-03-20 07:05:00	14.2065	14.1935	14.1262		14.1612	14.1485	14.1094
2015-03-20 07:10:00	14.2044	14.1912	14.1279		14.1596	14.1466	14.1115
2015-03-20 07:15:00	14.203	14.1897	14.1243		14.1586	14.1456	14.1084
2015-03-20 07:20:00	14.2013	14.1881	14.1219		14.1575	14.1446	14.1066
2015-03-20 07:25:00	14.1994	14.1862	14.1204		14.1561	14.1431	14.1055
2015-03-20 07:30:00	14.1976	14.1846	14.119		14.1548	14.1421	14.1047
2015-03-20 07:35:00	14.196	14.1833	14.1168		14.1539	14.1415	14.1031
2015-03-20 07:40:00	14.1945	14.181	14.1157		14.1532	14.14	14.1028
2015-03-20 07:45:00	14.1934	14.1798	14.1112		14.1546	14.1413	14.1008
2015-03-20 07:50:00	14.1918	14.1786	14.1101		14.1553	14.1423	14.1018
2015-03-20 07:55:00	14.1902	14.177	14.1091		14.1552	14.1421	14.1022
2015-03-20 08:00:00	14.1888	14.1755	14.1071		14.1559	14.1427	14.1022
2015-03-20 08:05:00	14.188	14.1749	14.1077		14.1577	14.1448	14.1054
2015-03-20 08:10:00	14.1867	14.1739	14.1063		14.162	14.1493	14.1094
2015-03-20 08:15:00	14.1861	14.1729	14.1058		14.1672	14.1542	14.1147
2015-03-20 08:20:00	14.1853	14.1724	14.1052		14.1687	14.1559	14.1162
2015-03-20 08:25:00	14.1848	14.1713	14.1055		14.1737	14.1604	14.1218
2015-03-20 08:30:00	14.1835	14.1709	14.107		14.1816	14.169	14.1322
2015-03-20 08:35:00	14.1831	14.1707	14.1111		14.1899	14.1775	14.1448
2015-03-20 08:40:00	14.183	14.1704	14.11		14.1966	14.184	14.1503
2015-03-20 08:45:00	14.1831	14.1706	14.1081		14.2026	14.19	14.1541
2015-03-20 08:50:00	14.1825	14.1715	14.1089		14.2082	14.197	14.1609
2015-03-20 08:55:00	14.1832	14.1723	14.1116		14.2147	14.2036	14.1693
2015-03-20 09:00:00	14.1843	14.173	14.1132		14.2214	14.2098	14.1762
2015-03-20 09:05:00	14.1859	14.1743	14.1198		14.2279	14.216	14.1876
2015-03-20 09:10:00	14.1872	14.1764	14.1238		14.2328	14.2217	14.1951
2015-03-20 09:15:00	14.1897	14.179	14.1301		14.2392	14.2282	14.2051
2015-03-20 09:20:00	14.1932	14.182	14.1353		14.2469	14.2354	14.2145
2015-03-20 09:25:00	14.1962	14.1853	14.138		14.2531	14.2419	14.2204
2015-03-20 09:30:00	14.1996	14.1881	14.1395		14.2575	14.2457	14.2228
2015-03-20 09:35:00	14.2037	14.1925	14.1431		14.2623	14.2508	14.2271
2015-03-20 09:40:00	14.2082	14.1976	14.1478		14.2681	14.2572	14.233
2015-03-20 09:45:00	14.2128	14.2019	14.1528		14.2747	14.2635	14.24
2015-03-20 09:50:00	14.2178	14.2066	14.1574		14.28	14.2685	14.245
2015-03-20 09:55:00	14.2222	14.2115	14.1622		14.2845	14.2734	14.2498
2015-03-20 10:00:00	14.2267	14.2161	14.166		14.2879	14.277	14.2526
2015-03-20 10:05:00	14.2313	14.2206	14.1711		14.2903	14.2793	14.2555
2015-03-20 10:10:00	14.2377	14.2274	14.1776		14.2975	14.2868	14.2627
2015-03-20 10:15:00	14.2448	14.2341	14.1838		14.3084	14.2974	14.2727
2015-03-20 10:20:00	14.2504	14.24	14.1901		14.317	14.3063	14.2819
2015-03-20 10:25:00	14.2551	14.2451	14.1946		14.3211	14.3107	14.2858
2015-03-20 10:30:00	14.26	14.2501	14.1996		14.3237	14.3134	14.2886
2015-03-20 10:35:00	14.2667	14.2563	14.2059		14.3294	14.3187	14.2941
2015-03-20 10:40:00	14.274	14.2634	14.2129		14.3377	14.3268	14.302
2015-03-20 10:45:00	14.2809	14.2697	14.2196		14.3463	14.3348	14.3103
2015-03-20 10:50:00	14.2887	14.2779	14.2281		14.3584	14.3472	14.323
2015-03-20 10:55:00	14.2955	14.2845	14.2347		14.3688	14.3574	14.3331
2015-03-20 11:00:00	14.3007	14.2909	14.2396		14.3727	14.3625	14.3368
2015-03-20 11:05:00	14.3064	14.2968	14.2455		14.3765	14.3665	14.3408
2015-03-20 11:10:00	14.3117	14.3018	14.2505		14.3792	14.3689	14.3433
2015-03-20 11:15:00	14.3178	14.3074	14.2556		14.3827	14.372	14.3459
2015-03-20 11:20:00	14.3237	14.314	14.2619		14.3876	14.3776	14.3513
2015-03-20 11:25:00	14.3286	14.3195	14.2666		14.3909	14.3815	14.3544
2015-03-20 11:30:00	14.3332	14.324	14.2715		14.3929	14.3833	14.3568
2015-03-20 11:35:00	14.339	14.33	14.2768		14.3968	14.3874	14.3602
2015-03-20 11:40:00	14.3438	14.3345	14.2812		14.4003	14.3907	14.3633
2015-03-20 11:45:00	14.35	14.3407	14.2871		14.4058	14.3962	14.3686
2015-03-20 11:50:00	14.3557	14.3458	14.2925		14.4112	14.401	14.3737
2015-03-20 11:55:00	14.3608	14.3514	14.2978		14.4166	14.4069	14.3794
2015-03-20 12:00:00	14.3674	14.3576	14.3035		14.4246	14.4145	14.3864
2015-03-20 12:05:00	14.3729	14.3634	14.3096		14.4318	14.4219	14.3941
2015-03-20 12:10:00	14.3787	14.3693	14.3153		14.4386	14.4288	14.4008
2015-03-20 12:15:00	14.3846	14.3754	14.3209		14.4461	14.4366	14.408
2015-03-20 12:20:00	14.3905	14.3817	14.3263		14.4534	14.4442	14.4148
2015-03-20 12:25:00	14.3964	14.3876	14.3322		14.4606	14.4515	14.4219
2015-03-20 12:30:00	14.4028	14.3935	14.3386		14.4687	14.459	14.43
2015-03-20 12:35:00	14.4083	14.3998	14.3444		14.4761	14.4673	14.4377
2015-03-20 12:40:00	14.4135	14.4055	14.3502		14.4824	14.474	14.4445
2015-03-20 12:45:00	14.4201	14.4115	14.3562		14.4896	14.4807	14.4512
2015-03-20 12:50:00	14.4261	14.4178	14.3629		14.4967	14.488	14.4589
2015-03-20 12:55:00	14.4319	14.4235	14.3684		14.5031	14.4943	14.465
2015-03-20 13:00:00	14.4374	14.4298	14.374		14.5084	14.5004	14.4704
2015-03-20 13:05:00	14.4429	14.4348	14.3787		14.5133	14.5048	14.4744
2015-03-20 13:10:00	14.4487	14.4409	14.3847		14.5178	14.5095	14.4792
2015-03-20 13:15:00	14.4553	14.4477	14.3915		14.525	14.5171	14.4867
2015-03-20 13:20:00	14.4627	14.4548	14.3987		14.5341	14.5258	14.4955
2015-03-20 13:25:00	14.4682	14.4608	14.4046		14.541	14.5332	14.5027
2015-03-20 13:30:00	14.4743	14.4659	14.4096		14.5461	14.5373	14.5068
2015-03-20 13:35:00	14.4782	14.4707	14.4143		14.5474	14.5395	14.5089
2015-03-20 13:40:00	14.4821	14.4743	14.4171		14.5473	14.5391	14.508
2015-03-20 13:45:00	14.4865	14.4781	14.421		14.5487	14.54	14.509
2015-03-20 13:50:00	14.491	14.4835	14.4263		14.5519	14.5441	14.5131
2015-03-20 13:55:00	14.497	14.49	14.4314		14.5583	14.5509	14.5184
2015-03-20 14:00:00	14.5052	14.4978	14.4396		14.5708	14.563	14.5309
2015-03-20 14:05:00	14.5108	14.5037	14.4459		14.5801	14.5726	14.5407
2015-03-20 14:10:00	14.518	14.511	14.453		14.5919	14.5846	14.5524
2015-03-20 14:15:00	14.5261	14.5193	14.4605		14.6067	14.5995	14.5664
2015-03-20 14:20:00	14.5324	14.5259	14.468		14.621	14.614	14.5816
2015-03-20 14:25:00	14.538	14.5311	14.4735		14.6313	14.6238	14.5917
2015-03-20 14:30:00	14.541	14.5336	14.4763		14.6347	14.6267	14.5948
2015-03-20 14:35:00	14.5434	14.5359	14.4796		14.6311	14.6231	14.5924
2015-03-20 14:40:00	14.5481	14.5407	14.4837		14.6338	14.6259	14.5945
2015-03-20 14:45:00	14.554	14.5462	14.4896		14.6404	14.6321	14.6011
2015-03-20 14:50:00	14.56	14.5522	14.4954		14.6491	14.6408	14.6096
2015-03-20 14:55:00	14.5651	14.5575	14.5012		14.6572	14.6491	14.6183
2015-03-20 15:00:00	14.5713	14.5635	14.5067		14.6681	14.6597	14.6284
2015-03-20 15:05:00	14.5757	14.5674	14.5117		14.6739	14.665	14.6347
2015-03-20 15:10:00	14.5784	14.5702	14.5142		14.6752	14.6665	14.6359
2015-03-20 15:15:00	14.5822	14.5736	14.5175		14.6744	14.6653	14.6347
2015-03-20 15:20:00	14.5864	14.5781	14.522		14.6786	14.6698	14.6393
2015-03-20 15:25:00	14.5884	14.5797	14.5234		14.6767	14.6675	14.6368
2015-03-20 15:30:00	14.5912	14.5827	14.5264		14.6725	14.6635	14.633
2015-03-20 15:35:00	14.5942	14.5853	14.529		14.6745	14.6651	14.6346
2015-03-20 15:40:00	14.5965	14.588	14.531		14.6728	14.6638	14.6328
2015-03-20 15:45:00	14.5983	14.5896	14.5329		14.6692	14.6602	14.6296
2015-03-20 15:50:00	14.6005	14.5925	14.5347		14.6719	14.6634	14.6317
2015-03-20 15:55:00	14.6028	14.5951	14.5378		14.6728	14.6647	14.6335
2015-03-20 16:00:00	14.6051	14.5966	14.539		14.6694	14.6606	14.6292
2015-03-20 16:05:00	14.6072	14.5995	14.5405		14.6645	14.6565	14.6239
2015-03-20 16:10:00	14.6094	14.6021	14.5422		14.6638	14.6561	14.6228
2015-03-20 16:15:00	14.6115	14.6036	14.5435		14.6618	14.6537	14.6201
2015-03-20 16:20:00	14.6128	14.6053	14.5452		14.6575	14.6497	14.6164
2015-03-20 16:25:00	14.6143	14.6073	14.5464		14.6536	14.6464	14.6124
2015-03-20 16:30:00	14.6158	14.6087	14.5478		14.6505	14.6432	14.6093
2015-03-20 16:35:00	14.6172	14.611	14.5485		14.6478	14.6415	14.6061
2015-03-20 16:40:00	14.6183	14.6119	14.5496		14.646	14.6395	14.6042
2015-03-20 16:45:00	14.6199	14.6136	14.5505		14.6449	14.6385	14.6026
2015-03-20 16:50:00	14.6206	14.6144	14.551		14.6433	14.6369	14.6009
2015-03-20 16:55:00	14.6216	14.6158	14.5515		14.6419	14.6361	14.5991
2015-03-20 17:00:00	14.6222	14.6163	14.5515		14.6406	14.6346	14.5971
2015-03-20 17:05:00	14.6231	14.6171	14.5523		14.6391	14.633	14.5956
2015-03-20 17:10:00	14.6238	14.6175	14.5531		14.6378	14.6314	14.5945
2015-03-20 17:15:00	14.6244	14.6184	14.5531		14.6368	14.6307	14.5929
2015-03-20 17:20:00	14.6247	14.6194	14.5534		14.6354	14.63	14.5916
2015-03-20 17:25:00	14.6251	14.6193	14.5537		14.6344	14.6286	14.5906
2015-03-20 17:30:00	14.6252	14.6193	14.5534		14.6332	14.6273	14.589
2015-03-20 17:35:00	14.6251	14.6193	14.5529		14.6315	14.6256	14.5868
2015-03-20 17:40:00	14.6262	14.6192	14.5529		14.6305	14.6235	14.5849
2015-03-20 17:45:00	14.6262	14.6187	14.5522		14.6288	14.6214	14.5826
2015-03-20 17:50:00	14.6258	14.619	14.5519		14.6271	14.6203	14.581
2015-03-20 17:55:00	14.6251	14.6182	14.5514		14.6251	14.6182	14.5792
2015-03-20 18:00:00	14.6244	14.6174	14.5506		14.6224	14.6154	14.5765
2015-03-20 18:05:00	14.6243	14.6177	14.5504		14.6199	14.6134	14.574
2015-03-20 18:10:00	14.6234	14.6166	14.5495		14.617	14.6102	14.5711
2015-03-20 18:15:00	14.6235	14.6166	14.5489		14.6151	14.6083	14.5686
2015-03-20 18:20:00	14.6228	14.6158	14.5479		14.6125	14.6055	14.5657
2015-03-20 18:25:00	14.6227	14.6147	14.5472		14.6106	14.6028	14.5633
2015-03-20 18:30:00	14.6211	14.6143	14.5464		14.6071	14.6004	14.5606
2015-03-20 18:35:00	14.6203	14.6131	14.5449		14.6046	14.5975	14.5575
2015-03-20 18:40:00	14.6189	14.6124	14.5443		14.6019	14.5955	14.5557
2015-03-20 18:45:00	14.6185	14.6115	14.5432		14.6005	14.5936	14.5536
2015-03-20 18:50:00	14.6179	14.6104	14.5418		14.5989	14.5915	14.5512
2015-03-20 18:55:00	14.6165	14.6091	14.541		14.5962	14.5888	14.5491
2015-03-20 19:00:00	14.6156	14.6082	14.5399		14.5946	14.5873	14.5473
2015-03-20 19:05:00	14.6142	14.6069	14.5384		14.5922	14.585	14.5449
2015-03-20 19:10:00	14.6126	14.6057	14.537		14.5903	14.5835	14.5432
2015-03-20 19:15:00	14.6116	14.6042	14.5357		14.5886	14.5813	14.5412
2015-03-20 19:20:00	14.6103	14.6029	14.5337		14.5866	14.5794	14.5386
2015-03-20 19:25:00	14.6085	14.6015	14.5325		14.5845	14.5776	14.5371
2015-03-20 19:30:00	14.6076	14.5998	14.5311		14.583	14.5753	14.535
2015-03-20 19:35:00	14.6059	14.5981	14.5292		14.5806	14.5729	14.5325
2015-03-20 19:40:00	14.6046	14.5966	14.5276		14.5789	14.5711	14.5305
2015-03-20 19:45:00	14.603	14.5943	14.5259		14.577	14.5684	14.5285
2015-03-20 19:50:00	14.6005	14.5933	14.5241		14.5739	14.5668	14.526
2015-03-20 19:55:00	14.5993	14.5909	14.5221		14.572	14.5638	14.5235
2015-03-20 20:00:00	14.5966	14.5885	14.52		14.5686	14.5608	14.5207
2015-03-20 20:05:00	14.5949	14.5858	14.5173		14.5664	14.5575	14.5175
2015-03-20 20:10:00	14.5925	14.5837	14.5152		14.5634	14.5547	14.5147
2015-03-20 20:15:00	14.5894	14.581	14.5122		14.5599	14.5516	14.5113
2015-03-20 20:20:00	14.5869	14.5783	14.5101		14.5567	14.5482	14.5086
2015-03-20 20:25:00	14.5843	14.576	14.5074		14.5535	14.5453	14.5052
2015-03-20 20:30:00	14.5815	14.5733	14.5047		14.5498	14.5418	14.5018
2015-03-20 20:35:00	14.5789	14.5703	14.5021		14.5465	14.5382	14.4985
2015-03-20 20:40:00	14.5764	14.5674	14.4991		14.5433	14.5345	14.4947
2015-03-20 20:45:00	14.5729	14.5649	14.4964		14.5391	14.5313	14.4914
2015-03-20 20:50:00	14.5703	14.5623	14.4936		14.5359	14.528	14.4879
2015-03-20 20:55:00	14.5673	14.5592	14.4906		14.5322	14.5244	14.4843
2015-03-20 21:00:00	14.5647	14.5558	14.4881		14.5291	14.5205	14.4814
2015-03-20 21:05:00	14.5614	14.5533	14.4852		14.5255	14.5175	14.4781
2015-03-20 21:10:00	14.5584	14.55	14.4819		14.5221	14.5139	14.4744
2015-03-20 21:15:00	14.5555	14.5467	14.4793		14.5188	14.5102	14.4714
2015-03-20 21:20:00	14.5527	14.5433	14.4758		14.5155	14.5063	14.4675
2015-03-20 21:25:00	14.549	14.5407	14.4727		14.5114	14.5034	14.464
2015-03-20 21:30:00	14.5453	14.5374	14.4698		14.5073	14.4996	14.4607
2015-03-20 21:35:00	14.5422	14.5336	14.466		14.5038	14.4954	14.4565
2015-03-20 21:40:00	14.5384	14.5307	14.4629		14.4995	14.492	14.4528
2015-03-20 21:45:00	14.5352	14.5268	14.4596		14.4958	14.4876	14.4491
2015-03-20 21:50:00	14.5314	14.5226	14.4559		14.4916	14.483	14.445
2015-03-20 21:55:00	14.5281	14.5194	14.452		14.4879	14.4795	14.4407
2015-03-20 22:00:00	14.525	14.5158	14.4486		14.4844	14.4755	14.4369
2015-03-20 22:05:00	14.5213	14.5124	14.4454		14.4804	14.4716	14.4333
2015-03-20 22:10:00	14.5172	14.5084	14.4415		14.4758	14.4673	14.429
2015-03-20 22:15:00	14.5133	14.5049	14.4378		14.4716	14.4635	14.425
2015-03-20 22:20:00	14.51	14.5014	14.4334		14.468	14.4597	14.4204
2015-03-20 22:25:00	14.506	14.4974	14.43		14.4637	14.4554	14.4166
2015-03-20 22:30:00	14.5026	14.4936	14.4262		14.4599	14.4512	14.4125
2015-03-20 22:35:00	14.4986	14.4897	14.4229		14.4556	14.447	14.4089
2015-03-20 22:40:00	14.495	14.4864	14.4192		14.4517	14.4434	14.4049
2015-03-20 22:45:00	14.491	14.4822	14.4149		14.4474	14.4389	14.4003
2015-03-20 22:50:00	14.4878	14.4783	14.4115		14.4439	14.4346	14.3966
2015-03-20 22:55:00	14.484	14.4742	14.4081		14.4399	14.4303	14.3929
2015-03-20 23:00:00	14.4801	14.4708	14.4042		14.4357	14.4267	14.3888
2015-03-20 23:05:00	14.4762	14.4666	14.4004		14.4316	14.4223	14.3848
2015-03-20 23:10:00	14.473	14.4627	14.3971		14.4283	14.4182	14.3813
2015-03-20 23:15:00	14.469	14.4592	14.3934		14.4241	14.4145	14.3775
2015-03-20 23:20:00	14.4653	14.4553	14.3897		14.4201	14.4104	14.3736
2015-03-20 23:25:00	14.4618	14.4514	14.3865		14.4165	14.4064	14.3701
2015-03-20 23:30:00	14.4581	14.4476	14.3827		14.4125	14.4023	14.3661
2015-03-20 23:35:00	14.4542	14.4441	14.3786		14.4085	14.3987	14.3619
2015-03-20 23:40:00	14.4503	14.4403	14.3752		14.4044	14.3946	14.3582
2015-03-20 23:45:00	14.4466	14.4369	14.3714		14.4005	14.391	14.3542
2015-03-20 23:50:00	14.443	14.4327	14.3674		14.3967	14.3866	14.35
2015-03-20 23:55:00	14.4389	14.4289	14.3644		14.3923	14.3826	14.3468
2015-03-21	14.4354	14.425	14.3606		14.3887	14.3786	14.3428
2015-03-21 00:05:00	14.432	14.4215	14.3567		14.385	14.3748	14.3386
2015-03-21 00:10:00	14.4278	14.4176	14.3528		14.3806	14.3706	14.3346
2015-03-21 00:15:00	14.4243	14.414	14.349		14.3769	14.3668	14.3305
2015-03-21 00:20:00	14.4206	14.4106	14.3458		14.373	14.3632	14.3271
2015-03-21 00:25:00	14.4168	14.4071	14.342		14.3691	14.3596	14.3232
2015-03-21 00:30:00	14.4129	14.4027	14.3382		14.365	14.3551	14.3193
2015-03-21 00:35:00	14.4106	14.3994	14.3347		14.3627	14.3517	14.3157
2015-03-21 00:40:00	14.4069	14.396	14.3321		14.3591	14.3484	14.3131
2015-03-21 00:45:00	14.4029	14.3924	14.3282		14.355	14.3448	14.3093
2015-03-21 00:50:00	14.3993	14.3886	14.325		14.3514	14.341	14.306
2015-03-21 00:55:00	14.3962	14.3853	14.3212		14.3482	14.3375	14.3022
2015-03-21 01:00:00	14.3927	14.3818	14.3177		14.3445	14.3339	14.2985
2015-03-21 01:05:00	14.3889	14.3785	14.314		14.3405	14.3304	14.2945
2015-03-21 01:10:00	14.3854	14.3749	14.3107		14.3369	14.3266	14.291
2015-03-21 01:15:00	14.3821	14.3707	14.3074		14.3334	14.3223	14.2876
2015-03-21 01:20:00	14.3786	14.3675	14.3033		14.3298	14.3189	14.2834
2015-03-21 01:25:00	14.3752	14.3639	14.3002		14.3262	14.3152	14.2801
2015-03-21 01:30:00	14.3719	14.36	14.2971		14.3228	14.3112	14.2769
2015-03-21 01:35:00	14.3678	14.3569	14.2931		14.3185	14.3079	14.2728
2015-03-21 01:40:00	14.365	14.3533	14.29		14.3156	14.3042	14.2696
2015-03-21 01:45:00	14.3614	14.3498	14.2869		14.3119	14.3006	14.2663
2015-03-21 01:50:00	14.3574	14.3466	14.284		14.3079	14.2974	14.2634
2015-03-21 01:55:00	14.3543	14.3424	14.2799		14.3048	14.2932	14.2594
2015-03-21 02:00:00	14.3511	14.3394	14.2771		14.3015	14.2901	14.2565
2015-03-21 02:05:00	14.3481	14.336	14.2737		14.2984	14.2866	14.2529
2015-03-21 02:10:00	14.3443	14.3328	14.2704		14.2945	14.2833	14.2495
2015-03-21 02:15:00	14.3409	14.3292	14.2666		14.2909	14.2796	14.2456
2015-03-21 02:20:00	14.3374	14.3254	14.2633		14.2874	14.2757	14.2422
2015-03-21 02:25:00	14.3343	14.3225	14.2603		14.2842	14.2727	14.2391
2015-03-21 02:30:00	14.3309	14.3191	14.2572		14.2807	14.2693	14.236
2015-03-21 02:35:00	14.3277	14.3157	14.2539		14.2774	14.2658	14.2326
2015-03-21 02:40:00	14.3237	14.3122	14.2509		14.2735	14.2623	14.2296
2015-03-21 02:45:00	14.3211	14.3089	14.2481		14.2711	14.2592	14.2269
2015-03-21 02:50:00	14.3181	14.3065	14.2448		14.2683	14.257	14.2239
2015-03-21 02:55:00	14.3155	14.3031	14.2421		14.2659	14.2538	14.2214
2015-03-21 03:00:00	14.3123	14.3	14.239		14.2627	14.2506	14.2182
2015-03-21 03:05:00	14.3086	14.2963	14.2358		14.2589	14.2469	14.2149
2015-03-21 03:10:00	14.3058	14.2932	14.2327		14.2556	14.2434	14.2114
2015-03-21 03:15:00	14.302	14.2894	14.2287		14.2514	14.2392	14.207
2015-03-21 03:20:00	14.2986	14.286	14.225		14.2478	14.2355	14.203
2015-03-21 03:25:00	14.2957	14.283	14.2219		14.2445	14.2321	14.1997
2015-03-21 03:30:00	14.2917	14.2793	14.2189		14.2402	14.2282	14.1963
2015-03-21 03:35:00	14.2886	14.2764	14.2156		14.237	14.2251	14.1929
2015-03-21 03:40:00	14.2857	14.2726	14.2135		14.2339	14.2212	14.1906
2015-03-21 03:45:00	14.2822	14.2698	14.2098		14.2302	14.2182	14.1867
2015-03-21 03:50:00	14.2793	14.2664	14.2069		14.2271	14.2146	14.1837
2015-03-21 03:55:00	14.2758	14.2632	14.2039		14.2235	14.2112	14.1805
2015-03-21 04:00:00	14.2726	14.2595	14.2006		14.2202	14.2074	14.1771
2015-03-21 04:05:00	14.2692	14.2564	14.1977		14.2167	14.2042	14.1741
2015-03-21 04:10:00	14.2661	14.2531	14.1944		14.2136	14.2009	14.1708
2015-03-21 04:15:00	14.2627	14.2503	14.1922		14.2103	14.1982	14.1687
2015-03-21 04:20:00	14.2605	14.2478	14.1893		14.2083	14.1958	14.1659
2015-03-21 04:25:00	14.2576	14.2447	14.1876		14.2057	14.1931	14.1645
2015-03-21 04:30:00	14.2553	14.2422	14.1851		14.2037	14.1909	14.1623
2015-03-21 04:35:00	14.253	14.2399	14.1834		14.2019	14.1891	14.1611
2015-03-21 04:40:00	14.2507	14.238	14.1778		14.2004	14.188	14.1563
2015-03-21 04:45:00	14.249	14.2352	14.1719		14.1992	14.1858	14.151
2015-03-21 04:50:00	14.2461	14.2331	14.1662		14.1968	14.184	14.1456
2015-03-21 04:55:00	14.2439	14.2306	14.1693		14.1946	14.1817	14.1488
2015-03-21 05:00:00	14.241	14.2279	14.1607		14.1917	14.179	14.1401
2015-03-21 05:05:00	14.2388	14.226	14.1589		14.1896	14.1771	14.1383
2015-03-21 05:10:00	14.2362	14.2232	14.1576		14.1869	14.1743	14.1371
2015-03-21 05:15:00	14.2335	14.2204	14.1575		14.1841	14.1714	14.1368
2015-03-21 05:20:00	14.2315	14.218	14.1514		14.1819	14.1687	14.1305
2015-03-21 05:25:00	14.2289	14.2153	14.1464		14.1792	14.166	14.1255
2015-03-21 05:30:00	14.2269	14.2136	14.1453		14.1773	14.1643	14.1244
2015-03-21 05:35:00	14.2251	14.2114	14.1429		14.1759	14.1625	14.1224
2015-03-21 05:40:00	14.2226	14.2092	14.1393		14.1738	14.1606	14.1191
2015-03-21 05:45:00	14.22	14.2069	14.1365		14.171	14.1582	14.1163
2015-03-21 05:50:00	14.2173	14.2043	14.1353		14.1681	14.1555	14.1148
2015-03-21 05:55:00	14.2143	14.2009	14.1332		14.1649	14.1518	14.1124
2015-03-21 06:00:00	14.2113	14.1983	14.1308		14.1614	14.1488	14.1096
2015-03-21 06:05:00	14.2091	14.1957	14.128		14.1588	14.1457	14.1064
2015-03-21 06:10:00	14.2063	14.1933	14.1272		14.1558	14.1432	14.1055
2015-03-21 06:15:00	14.2043	14.1911	14.126		14.1538	14.1409	14.1042
2015-03-21 06:20:00	14.2023	14.1894	14.1232		14.152	14.1394	14.1017
2015-03-21 06:25:00	14.1998	14.1867	14.1179		14.1499	14.1371	14.0967
2015-03-21 06:30:00	14.1978	14.1846	14.1162		14.1482	14.1353	14.0952
2015-03-21 06:35:00	14.1952	14.1824	14.1157		14.1459	14.1333	14.095
2015-03-21 06:40:00	14.1933	14.1805	14.1142		14.1445	14.1319	14.094
2015-03-21 06:45:00	14.191	14.1784	14.1153		14.1427	14.1303	14.0956
2015-03-21 06:50:00	14.1892	14.1765	14.1137		14.1415	14.129	14.0946
2015-03-21 06:55:00	14.1874	14.1743	14.1095		14.1405	14.1277	14.0912
2015-03-21 07:00:00	14.1866	14.1729	14.1076		14.141	14.1275	14.0904
2015-03-21 07:05:00	14.1847	14.1712	14.1061		14.1404	14.1272	14.0903
2015-03-21 07:10:00	14.1834	14.1693	14.1014		14.1404	14.1266	14.0868
2015-03-21 07:15:00	14.1819	14.1681	14.1009		14.1402	14.1267	14.0876
2015-03-21 07:20:00	14.1803	14.167	14.0997		14.1401	14.127	14.0878
2015-03-21 07:25:00	14.179	14.1654	14.0987		14.1404	14.1271	14.0884
2015-03-21 07:30:00	14.178	14.1638	14.0977		14.1409	14.127	14.0889
2015-03-21 07:35:00	14.1771	14.1633	14.0987		14.1415	14.1279	14.0913
2015-03-21 07:40:00	14.1755	14.1623	14.0981		14.1413	14.1283	14.0921
2015-03-21 07:45:00	14.1748	14.1604	14.0973		14.1425	14.1283	14.0931
2015-03-21 07:50:00	14.1734	14.1597	14.0941		14.1424	14.1288	14.0911
2015-03-21 07:55:00	14.1721	14.1585	14.0845		14.1418	14.1284	14.0822
2015-03-21 08:00:00	14.1709	14.1576	14.0841		14.1421	14.1289	14.0832
2015-03-21 08:05:00	14.1698	14.1561	14.0834		14.143	14.1295	14.0845
2015-03-21 08:10:00	14.1695	14.1552	14.0826		14.1478	14.1336	14.0885
2015-03-21 08:15:00	14.168	14.1549	14.0828		14.1511	14.1381	14.0935
2015-03-21 08:20:00	14.1669	14.1535	14.0818		14.1523	14.139	14.0947
2015-03-21 08:25:00	14.1658	14.1526	14.0805		14.1554	14.1423	14.0975
2015-03-21 08:30:00	14.1645	14.1521	14.085		14.1619	14.1495	14.1096
2015-03-21 08:35:00	14.1642	14.1511	14.0854		14.1694	14.1563	14.1175
2015-03-21 08:40:00	14.1636	14.1508	14.0852		14.1753	14.1624	14.1236
2015-03-21 08:45:00	14.1631	14.151	14.0853		14.181	14.1688	14.1297
2015-03-21 08:50:00	14.1635	14.1511	14.089		14.1878	14.1754	14.1397
2015-03-21 08:55:00	14.1634	14.1511	14.0918		14.1933	14.1808	14.1478
2015-03-21 09:00:00	14.1643	14.1525	14.093		14.1991	14.187	14.1538
2015-03-21 09:05:00	14.1648	14.1531			14.2045	14.1925
2015-03-21 09:10:00	14.1656	14.1538			14.2091	14.197
2015-03-21 09:15:00	14.1668	14.1555	14.0991		14.2139	14.2023	14.1718
2015-03-21 09:20:00	14.1682	14.157	14.1084		14.2176	14.2061	14.1834
2015-03-21 09:25:00	14.1705	14.1593	14.1142		14.2219	14.2103	14.1911
2015-03-21 09:30:00	14.1721	14.1612	14.1157		14.2257	14.2145	14.1948
2015-03-21 09:35:00	14.1753	14.1642	14.1179		14.2306	14.2191	14.1986
2015-03-21 09:40:00	14.1786	14.1677	14.1192		14.2351	14.224	14.2011
2015-03-21 09:45:00	14.1823	14.1709	14.1226		14.2411	14.2294	14.2068
2015-03-21 09:50:00	14.1853	14.1751	14.1261		14.2468	14.2362	14.2128
2015-03-21 09:55:00	14.1893	14.1788	14.13		14.2527	14.2418	14.2187
2015-03-21 10:00:00	14.1945	14.1834	14.1353		14.2605	14.2491	14.2265
2015-03-21 10:05:00	14.1986	14.1885	14.1398		14.267	14.2564	14.2332
2015-03-21 10:10:00	14.2034	14.1933	14.1443		14.2731	14.2626	14.239
2015-03-21 10:15:00	14.2086	14.1988	14.1498		14.2799	14.2697	14.2461
2015-03-21 10:20:00	14.2146	14.2041	14.1553		14.2873	14.2763	14.253
2015-03-21 10:25:00	14.2202	14.2103	14.1616		14.2945	14.2842	14.2608
2015-03-21 10:30:00	14.2267	14.2164	14.167		14.302	14.2913	14.2673
2015-03-21 10:35:00	14.2324	14.2228	14.1737		14.309	14.299	14.2753
2015-03-21 10:40:00	14.2387	14.2285	14.1797		14.3157	14.3051	14.2816
2015-03-21 10:45:00	14.245	14.2356	14.1857		14.3233	14.3135	14.2889
2015-03-21 10:50:00	14.2509	14.2412	14.1915		14.3302	14.3201	14.2957
2015-03-21 10:55:00	14.2573	14.248	14.198		14.337	14.3272	14.3026
2015-03-21 11:00:00	14.2633	14.2539	14.2043		14.3427	14.3329	14.3086
2015-03-21 11:05:00	14.2711	14.2607	14.2115		14.3512	14.3403	14.3164
2015-03-21 11:10:00	14.278	14.2679	14.2184		14.3598	14.3492	14.325
2015-03-21 11:15:00	14.2846	14.2745	14.2246		14.3673	14.3568	14.3322
2015-03-21 11:20:00	14.2907	14.2811	14.2309		14.3745	14.3644	14.3395
2015-03-21 11:25:00	14.2982	14.2887	14.2387		14.383	14.373	14.3483
2015-03-21 11:30:00	14.3052	14.2961	14.2453		14.3914	14.3818	14.3562
2015-03-21 11:35:00	14.3128	14.3029	14.2523		14.4	14.3895	14.3642
2015-03-21 11:40:00	14.3192	14.3097	14.259		14.4074	14.3974	14.3719
2015-03-21 11:45:00	14.326	14.317	14.2655		14.4155	14.406	14.3797
2015-03-21 11:50:00	14.3323	14.3232	14.2719		14.4219	14.4122	14.3861
2015-03-21 11:55:00	14.3389	14.3302	14.2788		14.4285	14.4193	14.3931
2015-03-21 12:00:00	14.346	14.3369	14.2858		14.4366	14.427	14.4011
2015-03-21 12:05:00	14.3538	14.3448	14.2937		14.4455	14.4359	14.41
2015-03-21 12:10:00	14.3608	14.3518	14.3008		14.4535	14.4439	14.4181
2015-03-21 12:15:00	14.3679	14.3591	14.3077		14.461	14.4516	14.4254
2015-03-21 12:20:00	14.3764	14.3677	14.3153		14.4702	14.4609	14.4336
2015-03-21 12:25:00	14.3832	14.3746	14.3226		14.477	14.4678	14.441
2015-03-21 12:30:00	14.3903	14.382	14.3291		14.4845	14.4756	14.4479
2015-03-21 12:35:00	14.398	14.3901	14.3369		14.4925	14.4841	14.456
2015-03-21 12:40:00	14.406	14.3984	14.3451		14.5018	14.4937	14.4656
2015-03-21 12:45:00	14.414	14.4061	14.3531		14.5109	14.5025	14.4746
2015-03-21 12:50:00	14.4222	14.4144	14.3608		14.5204	14.5122	14.4836
2015-03-21 12:55:00	14.4288	14.4213	14.3678		14.5281	14.5201	14.4916
2015-03-21 13:00:00	14.4362	14.4288	14.3749		14.5352	14.5273	14.4985
2015-03-21 13:05:00	14.4436	14.4368	14.383		14.5433	14.536	14.5073
2015-03-21 13:10:00	14.4522	14.4447	14.3903		14.5529	14.5449	14.5156
2015-03-21 13:15:00	14.4575	14.45	14.3961		14.5573	14.5493	14.5205
2015-03-21 13:20:00	14.4628	14.4544	14.4005		14.559	14.55	14.5214
2015-03-21 13:25:00	14.4678	14.4597	14.4056		14.5607	14.5521	14.5234
2015-03-21 13:30:00	14.4736	14.4658	14.4111		14.5652	14.557	14.5275
2015-03-21 13:35:00	14.4794	14.4712	14.4168		14.5704	14.5616	14.5327
2015-03-21 13:40:00	14.4855	14.4781	14.4228		14.5758	14.5679	14.5381
2015-03-21 13:45:00	14.4915	14.4842	14.429		14.5823	14.5744	14.5446
2015-03-21 13:50:00	14.4965	14.4887	14.4334		14.5863	14.578	14.5481
2015-03-21 13:55:00	14.5018	14.4942	14.4383		14.5893	14.5811	14.5508
2015-03-21 14:00:00	14.5067	14.4996	14.4431		14.5918	14.5843	14.5533
2015-03-21 14:05:00	14.5125	14.5052	14.4483		14.5964	14.5886	14.5573
2015-03-21 14:10:00	14.5179	14.5107	14.4539		14.6005	14.5928	14.5616
2015-03-21 14:15:00	14.5234	14.5174	14.4594		14.6077	14.6012	14.5688
2015-03-21 14:20:00	14.5291	14.5219	14.4653		14.615	14.6074	14.5764
2015-03-21 14:25:00	14.5333	14.5266	14.4699		14.6186	14.6115	14.5803
2015-03-21 14:30:00	14.5381	14.5308	14.4744		14.6224	14.6146	14.584
2015-03-21 14:35:00	14.5437	14.5363	14.4794		14.6277	14.6199	14.5886
2015-03-21 14:40:00	14.5475	14.5404	14.4837		14.6302	14.6227	14.5916
2015-03-21 14:45:00	14.5514	14.5444	14.4875		14.6322	14.6247	14.5936
2015-03-21 14:50:00	14.5558	14.5486	14.4908		14.634	14.6262	14.5943
2015-03-21 14:55:00	14.5601	14.552	14.495		14.6366	14.6281	14.5969
2015-03-21 15:00:00	14.5618	14.555	14.4975		14.6353	14.6281	14.5965
2015-03-21 15:05:00	14.5659	14.5577	14.5004		14.6355	14.6268	14.5955
2015-03-21 15:10:00	14.5691	14.5615	14.5033		14.6367	14.6286	14.5965
2015-03-21 15:15:00	14.5717	14.5644	14.5064		14.6382	14.6305	14.5987
2015-03-21 15:20:00	14.5762	14.5686	14.5099		14.643	14.6352	14.6026
2015-03-21 15:25:00	14.58	14.5723	14.5132		14.6472	14.6391	14.6062
2015-03-21 15:30:00	14.5825	14.5749	14.5156		14.6494	14.6414	14.6083
2015-03-21 15:35:00	14.5855	14.5776	14.5187		14.6531	14.6448	14.6121
2015-03-21 15:40:00	14.5889	14.5808	14.5219		14.6565	14.648	14.6153
2015-03-21 15:45:00	14.5922	14.5837	14.5251		14.6571	14.6483	14.6159
2015-03-21 15:50:00	14.5947	14.5859	14.5276		14.6566	14.6476	14.6155
2015-03-21 15:55:00	14.5971	14.5885	14.5293		14.6554	14.6465	14.6137
2015-03-21 16:00:00	14.5987	14.5904	14.5311		14.6534	14.6448	14.6119
2015-03-21 16:05:00	14.6	14.5922	14.532		14.65	14.6419	14.6083
2015-03-21 16:10:00	14.6017	14.5938	14.5335		14.6464	14.6383	14.6046
2015-03-21 16:15:00	14.6028	14.5954	14.5344		14.6431	14.6355	14.6014
2015-03-21 16:20:00	14.6049	14.5972	14.5363		14.6426	14.6346	14.6006
2015-03-21 16:25:00	14.607	14.6	14.538		14.6437	14.6365	14.6013
2015-03-21 16:30:00	14.6078	14.6008	14.5389		14.6442	14.6369	14.602
2015-03-21 16:35:00	14.6088	14.6019	14.5395		14.6455	14.6384	14.6028
2015-03-21 16:40:00	14.61	14.6028	14.5407		14.6457	14.6382	14.6032
2015-03-21 16:45:00	14.6116	14.6042	14.5419		14.6443	14.6367	14.6014
2015-03-21 16:50:00	14.6128	14.6054	14.543		14.6418	14.6343	14.599
2015-03-21 16:55:00	14.6129	14.6061	14.5435		14.6389	14.6319	14.5966
2015-03-21 17:00:00	14.6142	14.607	14.5439		14.6378	14.6305	14.5947
2015-03-21 17:05:00	14.6146	14.6078	14.5441		14.6356	14.6287	14.5923
2015-03-21 17:10:00	14.615	14.6083	14.544		14.6337	14.6268	14.59
2015-03-21 17:15:00	14.6159	14.6087	14.5447		14.6323	14.6249	14.5884
2015-03-21 17:20:00	14.616	14.6095	14.5449		14.6307	14.6241	14.587
2015-03-21 17:25:00	14.6164	14.6105	14.5455		14.6301	14.6241	14.5866
2015-03-21 17:30:00	14.6167	14.6107	14.5452		14.6287	14.6226	14.5846
2015-03-21 17:35:00	14.6167	14.6105	14.5448		14.6264	14.6201	14.582
2015-03-21 17:40:00	14.6166	14.6098	14.5445		14.6239	14.6171	14.5794
2015-03-21 17:45:00	14.6167	14.6104	14.5441		14.6213	14.615	14.5764
2015-03-21 17:50:00	14.6163	14.6094	14.5434		14.6183	14.6114	14.5732
2015-03-21 17:55:00	14.6159	14.6092	14.543		14.6152	14.6086	14.5702
2015-03-21 18:00:00	14.6158	14.6091	14.5418		14.6122	14.6055	14.5661
2015-03-21 18:05:00	14.6156	14.6084	14.5419		14.6093	14.6021	14.5635
2015-03-21 18:10:00	14.6145	14.6085	14.5405		14.6058	14.5998	14.5599
2015-03-21 18:15:00	14.6142	14.6071	14.5394		14.6029	14.5959	14.5562
2015-03-21 18:20:00	14.6137	14.6067	14.5386		14.6004	14.5934	14.5535
2015-03-21 18:25:00	14.613	14.6058	14.5375		14.5974	14.5902	14.5501
2015-03-21 18:30:00	14.6119	14.605	14.537		14.5946	14.5877	14.548
2015-03-21 18:35:00	14.6113	14.6035	14.5357		14.5923	14.5846	14.5451
2015-03-21 18:40:00	14.6101	14.6027	14.5346		14.5894	14.5821	14.5424
2015-03-21 18:45:00	14.6091	14.6013	14.533		14.5871	14.5794	14.5394
2015-03-21 18:50:00	14.6078	14.6002	14.5313		14.5845	14.577	14.5364
2015-03-21 18:55:00	14.6069	14.5984	14.5298		14.5822	14.5739	14.5337
2015-03-21 19:00:00	14.6052	14.5971	14.5284		14.5796	14.5716	14.5313
2015-03-21 19:05:00	14.6038	14.5957	14.5264		14.5768	14.5689	14.5281
2015-03-21 19:10:00	14.6026	14.5936	14.5256		14.5745	14.5657	14.5262
2015-03-21 19:15:00	14.6007	14.5919	14.5234		14.5715	14.5629	14.5229
2015-03-21 19:20:00	14.5983	14.5898	14.5212		14.5681	14.5598	14.5198
2015-03-21 19:25:00	14.5963	14.5885	14.5195		14.5653	14.5576	14.5172
2015-03-21 19:30:00	14.5947	14.5865	14.5173		14.5627	14.5547	14.514
2015-03-21 19:35:00	14.592	14.5838	14.5147		14.5593	14.5512	14.5107
2015-03-21 19:40:00	14.5896	14.5808	14.5122		14.556	14.5474	14.5074
2015-03-21 19:45:00	14.5869	14.5785	14.5098		14.5526	14.5443	14.5042
2015-03-21 19:50:00	14.5843	14.5759	14.5063		14.5493	14.5411	14.5001
2015-03-21 19:55:00	14.5814	14.5728	14.5036		14.5458	14.5373	14.4968
2015-03-21 20:00:00	14.5788	14.569	14.5007		14.5426	14.5329	14.4933
2015-03-21 20:05:00	14.5756	14.5667	14.4978		14.5387	14.53	14.4898
2015-03-21 20:10:00	14.572	14.5633	14.4951		14.5346	14.5261	14.4865
2015-03-21 20:15:00	14.5698	14.5603	14.4923		14.5319	14.5226	14.4833
2015-03-21 20:20:00	14.5663	14.5569	14.489		14.5279	14.5187	14.4795
2015-03-21 20:25:00	14.5629	14.5542	14.4853		14.5241	14.5156	14.4753
2015-03-21 20:30:00	14.5595	14.5512	14.4828		14.5202	14.5121	14.4723
2015-03-21 20:35:00	14.5562	14.548	14.4792		14.5164	14.5083	14.4683
2015-03-21 20:40:00	14.5526	14.544	14.4758		14.5124	14.504	14.4645
2015-03-21 20:45:00	14.5495	14.5407	14.4726		14.5088	14.5002	14.4609
2015-03-21 20:50:00	14.5462	14.5373	14.4698		14.5052	14.4965	14.4577
2015-03-21 20:55:00	14.5429	14.5341	14.4661		14.5015	14.493	14.4537
2015-03-21 21:00:00	14.5392	14.5303	14.4623		14.4976	14.489	14.4497
2015-03-21 21:05:00	14.5355	14.5261	14.4588		14.4937	14.4845	14.4459
2015-03-21 21:10:00	14.5323	14.5227	14.455		14.4902	14.4809	14.4419
2015-03-21 21:15:00	14.5278	14.5191	14.4518		14.4857	14.4772	14.4386
2015-03-21 21:20:00	14.5247	14.5157	14.4485		14.4827	14.4739	14.4355
2015-03-21 21:25:00	14.5213	14.5124	14.445		14.4797	14.471	14.4323
2015-03-21 21:30:00	14.5186	14.5092	14.4415		14.4772	14.468	14.429
2015-03-21 21:35:00	14.5153	14.5057	14.438		14.474	14.4647	14.4256
2015-03-21 21:40:00	14.5115	14.5026	14.4354		14.4702	14.4616	14.4231
2015-03-21 21:45:00	14.5082	14.4986	14.4317		14.4671	14.4577	14.4195
2015-03-21 21:50:00	14.5044	14.4953	14.4283		14.4633	14.4544	14.4161
2015-03-21 21:55:00	14.501	14.492	14.4248		14.4599	14.4512	14.4126
2015-03-21 22:00:00	14.4978	14.4882	14.4219		14.4565	14.4472	14.4095
2015-03-21 22:05:00	14.4941	14.4851	14.4179		14.4526	14.4438	14.4053
2015-03-21 22:10:00	14.4903	14.4807	14.414		14.4485	14.4392	14.4011
2015-03-21 22:15:00	14.4867	14.4772	14.4105		14.4444	14.4352	14.3972
2015-03-21 22:20:00	14.4833	14.4734	14.4069		14.4411	14.4314	14.3936
2015-03-21 22:25:00	14.4804	14.4702	14.4041		14.4382	14.4283	14.3908
2015-03-21 22:30:00	14.4775	14.467	14.401		14.4356	14.4253	14.388
2015-03-21 22:35:00	14.4736	14.4642	14.3985		14.432	14.4228	14.3858
2015-03-21 22:40:00	14.4708	14.4611	14.395		14.4294	14.42	14.3825
2015-03-21 22:45:00	14.4679	14.4576	14.3923		14.4268	14.4167	14.38
2015-03-21 22:50:00	14.4647	14.4548	14.389		14.4236	14.414	14.3768
2015-03-21 22:55:00	14.4612	14.4514	14.386		14.4201	14.4105	14.3737
2015-03-21 23:00:00	14.4585	14.4482	14.3818		14.4172	14.4071	14.3693
2015-03-21 23:05:00	14.4548	14.4449	14.3793		14.4131	14.4035	14.3665
2015-03-21 23:10:00	14.4516	14.4409	14.3759		14.4096	14.3992	14.3627
2015-03-21 23:15:00	14.4479	14.4371	14.3724		14.4056	14.3951	14.3589
2015-03-21 23:20:00	14.4445	14.4346	14.3694		14.402	14.3924	14.3558
2015-03-21 23:25:00	14.4414	14.4311	14.3661		14.3989	14.3888	14.3524
2015-03-21 23:30:00	14.4382	14.4278	14.3632		14.3956	14.3854	14.3493
2015-03-21 23:35:00	14.435	14.4248	14.3596		14.3923	14.3823	14.3458
2015-03-21 23:40:00	14.4316	14.4212	14.3565		14.3888	14.3786	14.3424
2015-03-21 23:45:00	14.4283	14.4181	14.3533		14.3852	14.3752	14.339
2015-03-21 23:50:00	14.425	14.4144	14.3498		14.3816	14.3713	14.3352
2015-03-21 23:55:00	14.4213	14.4108	14.3463		14.3775	14.3673	14.3314
2015-03-22	14.4176	14.4077	14.3428		14.3735	14.3639	14.3275
2015-03-22 00:05:00	14.4148	14.4046	14.3395		14.3704	14.3604	14.3239
2015-03-22 00:10:00	14.411	14.4005	14.3363		14.3662	14.356	14.3204
2015-03-22 00:15:00	14.4076	14.3975	14.3334		14.3627	14.3528	14.3172
2015-03-22 00:20:00	14.4041	14.3941	14.33		14.3589	14.3492	14.3136
2015-03-22 00:25:00	14.4013	14.3909	14.3268		14.356	14.3458	14.3103
2015-03-22 00:30:00	14.3982	14.3873	14.3234		14.3527	14.3421	14.3068
2015-03-22 00:35:00	14.3946	14.3843	14.3202		14.3491	14.3391	14.3036
2015-03-22 00:40:00	14.3918	14.3815	14.3178		14.3463	14.3362	14.3011
2015-03-22 00:45:00	14.3891	14.3779	14.3143		14.3436	14.3326	14.2976
2015-03-22 00:50:00	14.3857	14.3751	14.3109		14.3403	14.33	14.2943
2015-03-22 00:55:00	14.3827	14.3721	14.3079		14.3374	14.327	14.2914
2015-03-22 01:00:00	14.3802	14.3687	14.305		14.3348	14.3236	14.2884
2015-03-22 01:05:00	14.377	14.3653	14.3015		14.3316	14.3202	14.2849
2015-03-22 01:10:00	14.3741	14.362	14.2988		14.3285	14.3167	14.282
2015-03-22 01:15:00	14.3706	14.3588	14.2955		14.3248	14.3133	14.2786
2015-03-22 01:20:00	14.3672	14.3553	14.2926		14.3211	14.3095	14.2753
2015-03-22 01:25:00	14.3641	14.352	14.2897		14.3178	14.3059	14.2722
2015-03-22 01:30:00	14.361	14.3494	14.2862		14.3143	14.303	14.2684
2015-03-22 01:35:00	14.3572	14.3457	14.2822		14.3103	14.299	14.2641
2015-03-22 01:40:00	14.3544	14.3422	14.2797		14.3072	14.2953	14.2614
2015-03-22 01:45:00	14.351	14.3387	14.2764		14.3036	14.2917	14.2579
2015-03-22 01:50:00	14.3476	14.3358	14.274		14.3003	14.2886	14.2554
2015-03-22 01:55:00	14.3454	14.3322	14.2706		14.298	14.2851	14.252
2015-03-22 02:00:00	14.3416	14.3302	14.2679		14.2941	14.2831	14.2493
2015-03-22 02:05:00	14.3387	14.3266	14.2642		14.2911	14.2793	14.2454
2015-03-22 02:10:00	14.3362	14.3234	14.2618		14.2885	14.276	14.2429
2015-03-22 02:15:00	14.3329	14.3207	14.2583		14.2851	14.2733	14.2394
2015-03-22 02:20:00	14.3299	14.3174	14.2561		14.2821	14.2699	14.2371
2015-03-22 02:25:00	14.3274	14.3144	14.2531		14.2798	14.2671	14.2342
2015-03-22 02:30:00	14.3248	14.3118	14.2509		14.2774	14.2647	14.2323
2015-03-22 02:35:00	14.3216	14.3094	14.2481		14.2744	14.2625	14.2297
2015-03-22 02:40:00	14.3186	14.3064	14.2456		14.2713	14.2594	14.2272
2015-03-22 02:45:00	14.316	14.3033	14.2423		14.2687	14.2562	14.2238
2015-03-22 02:50:00	14.3132	14.3003	14.2392		14.2659	14.2533	14.2206
2015-03-22 02:55:00	14.3102	14.298	14.2365		14.2629	14.251	14.218
2015-03-22 03:00:00	14.3076	14.2951	14.234		14.2605	14.2483	14.2157
2015-03-22 03:05:00	14.3053	14.2926	14.2318		14.2584	14.246	14.2137
2015-03-22 03:10:00	14.3027	14.29	14.2285		14.256	14.2436	14.2106
2015-03-22 03:15:00	14.3	14.2875	14.2267		14.2535	14.2412	14.2089
2015-03-22 03:20:00	14.298	14.285	14.2237		14.2516	14.2389	14.2061
2015-03-22 03:25:00	14.2949	14.2826	14.2216		14.2489	14.2368	14.2043
2015-03-22 03:30:00	14.293	14.2802	14.2193		14.2472	14.2346	14.2022
2015-03-22 03:35:00	14.2907	14.2778	14.217		14.2451	14.2325	14.2001
2015-03-22 03:40:00	14.2885	14.2756	14.2146		14.2431	14.2304	14.1978
2015-03-22 03:45:00	14.286	14.2733	14.2127		14.2407	14.2282	14.1961
2015-03-22 03:50:00	14.2835	14.271	14.2111		14.2383	14.2261	14.1945
2015-03-22 03:55:00	14.2812	14.2685	14.2093		14.2361	14.2236	14.1928
2015-03-22 04:00:00	14.2791	14.2661	14.2063		14.234	14.2212	14.1898
2015-03-22 04:05:00	14.2773	14.2635	14.2048		14.2321	14.2186	14.1883
2015-03-22 04:10:00	14.2744	14.2613	14.2024		14.2291	14.2162	14.1857
2015-03-22 04:15:00	14.2719	14.2588	14.2006		14.2265	14.2138	14.1839
2015-03-22 04:20:00	14.2695	14.2569	14.1986		14.2244	14.212	14.1821
2015-03-22 04:25:00	14.2682	14.2544	14.1964		14.2232	14.2097	14.1801
2015-03-22 04:30:00	14.2655	14.2527	14.1944		14.2205	14.208	14.1781
2015-03-22 04:35:00	14.264	14.2508	14.1929		14.2194	14.2065	14.1769
2015-03-22 04:40:00	14.2618	14.2486	14.1911		14.2175	14.2046	14.1754
2015-03-22 04:45:00	14.2598	14.2463	14.1894		14.2158	14.2025	14.1739
2015-03-22 04:50:00	14.2578	14.2445	14.1879		14.2138	14.2008	14.1726
2015-03-22 04:55:00	14.2559	14.2428	14.185		14.2121	14.1993	14.1698
2015-03-22 05:00:00	14.2543	14.2406	14.1791		14.2107	14.1972	14.1641
2015-03-22 05:05:00	14.2517	14.2386	14.1766		14.2083	14.1954	14.1617
2015-03-22 05:10:00	14.2504	14.2373	14.1728		14.2071	14.1942	14.1581
2015-03-22 05:15:00	14.2486	14.2352	14.1712		14.2054	14.1923	14.1566
2015-03-22 05:20:00	14.2467	14.2335	14.171		14.2038	14.1908	14.1565
2015-03-22 05:25:00	14.2447	14.2313	14.1689		14.2018	14.1887	14.1545
2015-03-22 05:30:00	14.2435	14.2296	14.1639		14.2007	14.187	14.1497
2015-03-22 05:35:00	14.2419	14.2278	14.1634		14.1992	14.1854	14.1493
2015-03-22 05:40:00	14.2394	14.2261	14.1602		14.1968	14.1837	14.1461
2015-03-22 05:45:00	14.2378	14.2243	14.1603		14.1952	14.182	14.1462
2015-03-22 05:50:00	14.236	14.2221	14.1611		14.1935	14.1799	14.1472
2015-03-22 05:55:00	14.2341	14.221	14.1624		14.1918	14.179	14.1486
2015-03-22 06:00:00	14.2327	14.2194	14.1536		14.1905	14.1774	14.1399
2015-03-22 06:05:00	14.2308	14.218	14.157		14.1888	14.1762	14.1434
2015-03-22 06:10:00	14.2295	14.2155	14.1467		14.1877	14.1739	14.1334
2015-03-22 06:15:00	14.2279	14.2146	14.1463		14.1863	14.1732	14.1332
2015-03-22 06:20:00	14.2273	14.2132	14.1431		14.1862	14.1723	14.1304
2015-03-22 06:25:00	14.2252	14.2118	14.1423		14.1845	14.1713	14.13
2015-03-22 06:30:00	14.2244	14.2104	14.1424		14.1842	14.1705	14.1307
2015-03-22 06:35:00	14.2236	14.2096	14.1417		14.1839	14.1701	14.1304
2015-03-22 06:40:00	14.2219	14.2081	14.1375		14.1828	14.1691	14.1268
2015-03-22 06:45:00	14.2206	14.207	14.1367		14.1822	14.1688	14.1266
2015-03-22 06:50:00	14.2197	14.206	14.1361		14.1823	14.1689	14.127
2015-03-22 06:55:00	14.2188	14.2048	14.1355		14.1826	14.1688	14.1276
2015-03-22 07:00:00	14.2187	14.2042	14.1352		14.1838	14.1695	14.1285
2015-03-22 07:05:00	14.2174	14.2035	14.1353		14.184	14.1703	14.1301
2015-03-22 07:10:00	14.2167	14.2029	14.1338		14.1848	14.1712	14.1301
2015-03-22 07:15:00	14.2164	14.2027	14.1345		14.1861	14.1726	14.1322
2015-03-22 07:20:00	14.2158	14.202	14.134		14.1872	14.1735	14.1333
2015-03-22 07:25:00	14.2154	14.2019	14.1334		14.1884	14.1751	14.1344
2015-03-22 07:30:00	14.2148	14.2015	14.1359		14.1894	14.1762	14.1385
2015-03-22 07:35:00	14.2148	14.2007	14.1362		14.1907	14.1767	14.14
2015-03-22 07:40:00	14.2136	14.1999	14.1351		14.1905	14.1769	14.1398
2015-03-22 07:45:00	14.2136	14.1993	14.1311		14.1914	14.1773	14.1368
2015-03-22 07:50:00	14.2132	14.1989	14.131		14.1927	14.1785	14.1383
2015-03-22 07:55:00	14.2126	14.199	14.1308		14.1954	14.1818	14.1412
2015-03-22 08:00:00	14.2124	14.1991	14.1326		14.1987	14.1855	14.1465
2015-03-22 08:05:00	14.2125	14.1992	14.138		14.2021	14.1889	14.1551
2015-03-22 08:10:00	14.2124	14.1994	14.1419		14.2059	14.1929	14.1628
2015-03-22 08:15:00	14.2129	14.1999	14.1398		14.2122	14.1993	14.1663
2015-03-22 08:20:00	14.2133	14.2006	14.1405		14.2178	14.2051	14.1721
2015-03-22 08:25:00	14.214	14.2008	14.1489		14.2234	14.2102	14.1853
2015-03-22 08:30:00	14.2143	14.2015	14.1519		14.2293	14.2164	14.1936
2015-03-22 08:35:00	14.2154	14.2028	14.1534		14.234	14.2212	14.1985
2015-03-22 08:40:00	14.2163	14.2039	14.1541		14.2365	14.224	14.2008
2015-03-22 08:45:00	14.2169	14.2045	14.1544		14.2384	14.2258	14.2025
2015-03-22 08:50:00	14.2182	14.2062	14.1551		14.2407	14.2285	14.2041
2015-03-22 08:55:00	14.2193	14.2075	14.1562		14.2425	14.2305	14.2058
2015-03-22 09:00:00	14.2209	14.2095	14.1573		14.245	14.2335	14.2078
2015-03-22 09:05:00	14.222	14.2108	14.1581		14.2481	14.2368	14.2106
2015-03-22 09:10:00	14.2239	14.2124	14.1601		14.2519	14.2403	14.2145
2015-03-22 09:15:00	14.2265	14.2146	14.1624		14.2565	14.2444	14.2187
2015-03-22 09:20:00	14.2284	14.2171	14.1644		14.261	14.2495	14.2232
2015-03-22 09:25:00	14.2307	14.2189	14.1671		14.2647	14.2526	14.2271
2015-03-22 09:30:00	14.2335	14.222	14.1695		14.2687	14.257	14.2309
2015-03-22 09:35:00	14.2359	14.2251	14.1728		14.2721	14.2611	14.2351
2015-03-22 09:40:00	14.2392	14.2276	14.1757		14.2767	14.2649	14.2393
2015-03-22 09:45:00	14.2422	14.2315	14.1797		14.283	14.2721	14.2465
2015-03-22 09:50:00	14.2456	14.2354	14.1837		14.2906	14.2802	14.2546
2015-03-22 09:55:00	14.2498	14.2394	14.1871		14.2978	14.2871	14.2608
2015-03-22 10:00:00	14.253	14.2423	14.1907		14.3027	14.2916	14.2661
2015-03-22 10:05:00	14.2572	14.2464	14.1942		14.3079	14.2968	14.2705
2015-03-22 10:10:00	14.2622	14.2517	14.1997		14.3162	14.3053	14.2792
2015-03-22 10:15:00	14.2667	14.256	14.2047		14.3249	14.3139	14.2884
2015-03-22 10:20:00	14.2716	14.2611	14.209		14.3327	14.3219	14.2955
2015-03-22 10:25:00	14.2767	14.2658	14.2141		14.3395	14.3282	14.3022
2015-03-22 10:30:00	14.2812	14.2707	14.219		14.3449	14.3342	14.3081
2015-03-22 10:35:00	14.2855	14.2748	14.2224		14.3493	14.3382	14.3115
2015-03-22 10:40:00	14.291	14.2807	14.2289		14.3548	14.3441	14.3181
2015-03-22 10:45:00	14.2971	14.2862	14.2345		14.3623	14.351	14.325
2015-03-22 10:50:00	14.3029	14.2926	14.2412		14.3711	14.3603	14.3345
2015-03-22 10:55:00	14.3088	14.2989	14.2467		14.3789	14.3686	14.342
2015-03-22 11:00:00	14.3155	14.3061	14.254		14.3889	14.3791	14.3525
2015-03-22 11:05:00	14.3219	14.3119	14.26		14.3979	14.3875	14.3611
2015-03-22 11:10:00	14.3281	14.3187	14.2662		14.4055	14.3956	14.3686
2015-03-22 11:15:00	14.3346	14.325	14.2725		14.413	14.403	14.3759
2015-03-22 11:20:00	14.3407	14.3314	14.2792		14.4207	14.4111	14.3843
2015-03-22 11:25:00	14.3464	14.3379	14.2853		14.4268	14.4179	14.3907
2015-03-22 11:30:00	14.3547	14.3455	14.2933		14.4368	14.4271	14.4004
2015-03-22 11:35:00	14.3612	14.3519	14.2995		14.444	14.4342	14.4072
2015-03-22 11:40:00	14.3674	14.3581	14.3054		14.4519	14.4421	14.4148
2015-03-22 11:45:00	14.3745	14.3657	14.3125		14.4594	14.4501	14.4223
2015-03-22 11:50:00	14.3793	14.3699	14.3168		14.4628	14.453	14.4253
2015-03-22 11:55:00	14.3858	14.3766	14.3233		14.4677	14.4581	14.4302
2015-03-22 12:00:00	14.3909	14.3828	14.3286		14.4729	14.4643	14.4355
2015-03-22 12:05:00	14.3983	14.3898	14.3365		14.481	14.472	14.4441
2015-03-22 12:10:00	14.4054	14.3968	14.3427		14.4888	14.4797	14.451
2015-03-22 12:15:00	14.411	14.4028	14.3484		14.4944	14.4857	14.4568
2015-03-22 12:20:00	14.4159	14.4075	14.3535		14.4977	14.4888	14.4603
2015-03-22 12:25:00	14.423	14.4143	14.3597		14.5045	14.4953	14.4662
2015-03-22 12:30:00	14.4296	14.421	14.3663		14.5115	14.5024	14.4732
2015-03-22 12:35:00	14.4355	14.4272	14.3722		14.518	14.5093	14.4798
2015-03-22 12:40:00	14.4407	14.4331	14.3778		14.5226	14.5145	14.4848
2015-03-22 12:45:00	14.4471	14.4396	14.3845		14.5293	14.5213	14.4918
2015-03-22 12:50:00	14.4547	14.4471	14.3918		14.5403	14.5322	14.5024
2015-03-22 12:55:00	14.461	14.4531	14.3976		14.5486	14.5402	14.5102
2015-03-22 13:00:00	14.4685	14.4609	14.4054		14.5577	14.5497	14.5196
2015-03-22 13:05:00	14.4749	14.4671	14.4119		14.5662	14.5579	14.5281
2015-03-22 13:10:00	14.4819	14.4747	14.4185		14.5743	14.5665	14.5357
2015-03-22 13:15:00	14.4885	14.4809	14.4247		14.5815	14.5734	14.5426
2015-03-22 13:20:00	14.495	14.4876	14.4314		14.5881	14.5802	14.5493
2015-03-22 13:25:00	14.5011	14.4943	14.4378		14.5959	14.5885	14.5573
2015-03-22 13:30:00	14.5088	14.5013	14.4447		14.6046	14.5966	14.5652
2015-03-22 13:35:00	14.5151	14.5082	14.4516		14.6115	14.6042	14.5729
2015-03-22 13:40:00	14.5203	14.5128	14.4561		14.6171	14.6091	14.5777
2015-03-22 13:45:00	14.5255	14.5189	14.4623		14.6177	14.6107	14.5795
2015-03-22 13:50:00	14.5307	14.5242	14.467		14.6217	14.6146	14.5829
2015-03-22 13:55:00	14.538	14.5313	14.474		14.631	14.6238	14.5919
2015-03-22 14:00:00	14.5459	14.5388	14.4817		14.6413	14.6336	14.6019
2015-03-22 14:05:00	14.5485	14.5414	14.485		14.6412	14.6336	14.6027
2015-03-22 14:10:00	14.5536	14.5468	14.4895		14.6453	14.638	14.6062
2015-03-22 14:15:00	14.5606	14.5537	14.4966		14.651	14.6437	14.6121
2015-03-22 14:20:00	14.5669	14.5607	14.5034		14.66	14.6533	14.6215
2015-03-22 14:25:00	14.5714	14.5647	14.5071		14.6662	14.659	14.6268
2015-03-22 14:30:00	14.575	14.5687	14.5113		14.6642	14.6574	14.6256
2015-03-22 14:35:00	14.5815	14.5743	14.5168		14.6717	14.664	14.632
2015-03-22 14:40:00	14.5842	14.5765	14.5186		14.6684	14.6603	14.6281
2015-03-22 14:45:00	14.5915	14.5844	14.5265		14.6785	14.6709	14.6386
2015-03-22 14:50:00	14.5968	14.5889	14.531		14.6857	14.6774	14.6451
2015-03-22 14:55:00	14.5983	14.5913	14.5335		14.682	14.6745	14.6424
2015-03-22 15:00:00	14.6019	14.594	14.5362		14.6783	14.6699	14.638
2015-03-22 15:05:00	14.6036	14.5967	14.5382		14.6736	14.6663	14.6339
2015-03-22 15:10:00	14.607	14.5993	14.5401		14.6727	14.6646	14.6316
2015-03-22 15:15:00	14.6092	14.6021	14.5423		14.6739	14.6664	14.6329
2015-03-22 15:20:00	14.612	14.6049	14.5449		14.6751	14.6675	14.6339
2015-03-22 15:25:00	14.6145	14.6071	14.5473		14.6762	14.6685	14.635
2015-03-22 15:30:00	14.6171	14.6103	14.5497		14.6811	14.674	14.6396
2015-03-22 15:35:00	14.6208	14.6133	14.5539		14.6942	14.6862	14.6529
2015-03-22 15:40:00	14.6231	14.6142	14.555		14.6968	14.6875	14.6544
2015-03-22 15:45:00	14.6247	14.6162	14.5566		14.6901	14.6813	14.6479
2015-03-22 15:50:00	14.6267	14.6187	14.5589		14.6901	14.6818	14.6482
2015-03-22 15:55:00	14.6295	14.6214	14.5612		14.6929	14.6845	14.6505
2015-03-22 16:00:00	14.6317	14.6231	14.5633		14.6912	14.6822	14.6488
2015-03-22 16:05:00	14.6335	14.6245	14.5643		14.6853	14.6759	14.6424
2015-03-22 16:10:00	14.6341	14.6256	14.5653		14.6795	14.6707	14.6372
2015-03-22 16:15:00	14.6354	14.6277	14.5665		14.6815	14.6736	14.639
2015-03-22 16:20:00	14.638	14.6301	14.5686		14.6808	14.6727	14.6379
2015-03-22 16:25:00	14.6396	14.6321	14.57		14.6791	14.6713	14.6361
2015-03-22 16:30:00	14.6409	14.6329	14.5712		14.676	14.6677	14.6331
2015-03-22 16:35:00	14.6414	14.6345	14.5718		14.6718	14.6648	14.6292
2015-03-22 16:40:00	14.6427	14.6353	14.5723		14.6691	14.6615	14.6258
2015-03-22 16:45:00	14.6437	14.6368	14.5729		14.6668	14.6597	14.6231
2015-03-22 16:50:00	14.6446	14.6374	14.5735		14.6646	14.6573	14.6208
2015-03-22 16:55:00	14.6453	14.6385	14.5744		14.6633	14.6565	14.6198
2015-03-22 17:00:00	14.6462	14.6391	14.5743		14.6625	14.6554	14.618
2015-03-22 17:05:00	14.6466	14.6402	14.5742		14.6613	14.6548	14.6163
2015-03-22 17:10:00	14.6463	14.64	14.574		14.6593	14.653	14.6145
2015-03-22 17:15:00	14.6465	14.6399	14.5738		14.6575	14.6509	14.6123
2015-03-22 17:20:00	14.6471	14.6398	14.5739		14.6557	14.6485	14.6101
2015-03-22 17:25:00	14.6468	14.6402	14.5737		14.6532	14.6465	14.6077
2015-03-22 17:30:00	14.6468	14.6404	14.573		14.6512	14.6448	14.6051
2015-03-22 17:35:00	14.6467	14.6401	14.5726		14.649	14.6424	14.6028
2015-03-22 17:40:00	14.6466	14.6397	14.5722		14.647	14.64	14.6004
2015-03-22 17:45:00	14.6466	14.6399	14.5719		14.6449	14.6382	14.5982
2015-03-22 17:50:00	14.6457	14.6394	14.5709		14.642	14.6358	14.5952
2015-03-22 17:55:00	14.6453	14.6387	14.57		14.6397	14.633	14.5923
2015-03-22 18:00:00	14.6445	14.6377	14.569		14.6368	14.6301	14.5894
2015-03-22 18:05:00	14.6447	14.6367	14.5687		14.6353	14.6274	14.5874
2015-03-22 18:10:00	14.6436	14.6363	14.5676		14.6332	14.626	14.5854
2015-03-22 18:15:00	14.6436	14.6357	14.5671		14.6322	14.6244	14.584
2015-03-22 18:20:00	14.6427	14.6346	14.5655		14.6303	14.6223	14.5813
2015-03-22 18:25:00	14.6408	14.6329	14.5641		14.6275	14.6197	14.579
2015-03-22 18:30:00	14.6376	14.6298	14.5611		14.6232	14.6155	14.575
2015-03-22 18:35:00	14.6329	14.6247	14.5561		14.6173	14.6091	14.5687
2015-03-22 18:40:00	14.6328	14.6248	14.5563		14.6158	14.6079	14.5676
2015-03-22 18:45:00	14.6312	14.6236	14.555		14.6129	14.6053	14.565
2015-03-22 18:50:00	14.63	14.6228	14.5537		14.6106	14.6035	14.5628
2015-03-22 18:55:00	14.6293	14.622	14.5527		14.6093	14.6021	14.5611
2015-03-22 19:00:00	14.6283	14.6205	14.5516		14.608	14.6003	14.5597
2015-03-22 19:05:00	14.6275	14.6191	14.5503		14.6068	14.5985	14.558
2015-03-22 19:10:00	14.6253	14.6172	14.5485		14.6042	14.5963	14.5559
2015-03-22 19:15:00	14.6235	14.6155	14.5469		14.6021	14.5943	14.554
2015-03-22 19:20:00	14.6215	14.6136	14.5452		14.5994	14.5917	14.5517
2015-03-22 19:25:00	14.6199	14.612	14.5432		14.5975	14.5898	14.5493
2015-03-22 19:30:00	14.6175	14.6095	14.5406		14.5945	14.5866	14.5461
2015-03-22 19:35:00	14.6151	14.6075	14.5386		14.5911	14.5837	14.5431
2015-03-22 19:40:00	14.6124	14.6049	14.5365		14.5877	14.5803	14.5404
2015-03-22 19:45:00	14.6102	14.6021	14.5335		14.5846	14.5766	14.5364
2015-03-22 19:50:00	14.6082	14.6001	14.5313		14.5815	14.5735	14.5332
2015-03-22 19:55:00	14.6048	14.5978	14.5284		14.5774	14.5704	14.5295
2015-03-22 20:00:00	14.6028	14.5944	14.5252		14.5747	14.5665	14.5257
2015-03-22 20:05:00	14.6001	14.5915	14.5228		14.5714	14.563	14.5228
2015-03-22 20:10:00	14.5976	14.589	14.5195		14.5685	14.5601	14.5191
2015-03-22 20:15:00	14.5942	14.5858	14.5166		14.5649	14.5567	14.516
2015-03-22 20:20:00	14.5924	14.5831	14.5144		14.5629	14.5538	14.5136
2015-03-22 20:25:00	14.5894	14.5811	14.512		14.5597	14.5515	14.511
2015-03-22 20:30:00	14.5866	14.578	14.5095		14.5567	14.5482	14.5082
2015-03-22 20:35:00	14.5844	14.5753	14.5066		14.5543	14.5454	14.5052
2015-03-22 20:40:00	14.5815	14.5728	14.5042		14.5513	14.5427	14.5026
2015-03-22 20:45:00	14.5794	14.5699	14.5015		14.549	14.5397	14.4998
2015-03-22 20:50:00	14.5769	14.5667	14.4992		14.5465	14.5364	14.4974
2015-03-22 20:55:00	14.5748	14.5647	14.4971		14.5443	14.5344	14.4952
2015-03-22 21:00:00	14.5723	14.5629	14.4944		14.5417	14.5325	14.4924
2015-03-22 21:05:00	14.5685	14.5593	14.4914		14.5374	14.5284	14.489
2015-03-22 21:10:00	14.5654	14.5564	14.4885		14.5335	14.5247	14.4854
2015-03-22 21:15:00	14.5625	14.5528	14.4853		14.5297	14.5202	14.4812
2015-03-22 21:20:00	14.559	14.5496	14.4822		14.5251	14.5159	14.4771
2015-03-22 21:25:00	14.5557	14.5461	14.479		14.5207	14.5114	14.4729
2015-03-22 21:30:00	14.5526	14.543	14.4756		14.517	14.5076	14.4688
2015-03-22 21:35:00	14.5499	14.5406	14.4731		14.5143	14.5052	14.4663
2015-03-22 21:40:00	14.5463	14.538	14.4708		14.5112	14.503	14.4644
2015-03-22 21:45:00	14.5448	14.5356	14.4684		14.5099	14.5009	14.4623
2015-03-22 21:50:00	14.543	14.533	14.4664		14.5084	14.4986	14.4605
2015-03-22 21:55:00	14.5398	14.5306	14.4635		14.5052	14.4962	14.4576
2015-03-22 22:00:00	14.5366	14.5275	14.4604		14.5015	14.4926	14.454
2015-03-22 22:05:00	14.5335	14.5239	14.4578		14.4977	14.4884	14.4508
2015-03-22 22:10:00	14.5305	14.5217	14.454		14.4942	14.4856	14.4464
2015-03-22 22:15:00	14.5273	14.5183	14.4512		14.4903	14.4816	14.443
2015-03-22 22:20:00	14.5236	14.5144	14.4471		14.4859	14.477	14.4382
2015-03-22 22:25:00	14.5205	14.5108	14.4439		14.4822	14.4728	14.4345
2015-03-22 22:30:00	14.5169	14.5075	14.4404		14.478	14.4688	14.4304
2015-03-22 22:35:00	14.5135	14.5038	14.4371		14.4741	14.4646	14.4265
2015-03-22 22:40:00	14.51	14.5003	14.4331		14.4703	14.4608	14.4222
2015-03-22 22:45:00	14.5062	14.4968	14.43		14.4662	14.457	14.4188
2015-03-22 22:50:00	14.5022	14.4933	14.4265		14.4619	14.4531	14.415
2015-03-22 22:55:00	14.4988	14.4897	14.4225		14.4582	14.4492	14.4106
2015-03-22 23:00:00	14.4951	14.4855	14.4187		14.4541	14.4448	14.4066
2015-03-22 23:05:00	14.4911	14.4817	14.4153		14.4498	14.4407	14.4028
2015-03-22 23:10:00	14.4883	14.4785	14.4121		14.4467	14.4372	14.3994
2015-03-22 23:15:00	14.4864	14.4757	14.4103		14.4451	14.4346	14.3978
2015-03-22 23:20:00	14.4843	14.4741	14.4071		14.4435	14.4335	14.3951
2015-03-22 23:25:00	14.4819	14.4716	14.4051		14.4417	14.4316	14.3937
2015-03-22 23:30:00	14.4801	14.4697	14.4034		14.4404	14.4301	14.3925
2015-03-22 23:35:00	14.4784	14.4675	14.4011		14.4392	14.4285	14.3907
2015-03-22 23:40:00	14.4763	14.4653	14.3994		14.4376	14.4268	14.3895
2015-03-22 23:45:00	14.4739	14.4628	14.3973		14.4355	14.4247	14.3877
2015-03-22 23:50:00	14.4713	14.4611	14.3952		14.4332	14.4233	14.3859
2015-03-22 23:55:00	14.4688	14.4581	14.3927		14.4311	14.4205	14.3836
2015-03-23	14.4652	14.4545	14.3886		14.427	14.4165	14.3791
2015-03-23 00:05:00	14.4617	14.4506	14.3855		14.4226	14.4116	14.3752
2015-03-23 00:10:00	14.4577	14.4469	14.382		14.4178	14.4072	14.3709
2015-03-23 00:15:00	14.4543	14.4432	14.3781		14.4136	14.4028	14.3663
2015-03-23 00:20:00	14.4504	14.4397	14.3752		14.4092	14.3987	14.3627
2015-03-23 00:25:00	14.4476	14.4365	14.372		14.4062	14.3953	14.3593
2015-03-23 00:30:00	14.4449	14.4339	14.3692		14.4034	14.3927	14.3565
2015-03-23 00:35:00	14.4422	14.4314	14.3668		14.4006	14.39	14.354
2015-03-23 00:40:00	14.4397	14.4285	14.3644		14.3982	14.3873	14.3517
2015-03-23 00:45:00	14.4376	14.4264	14.3621		14.3961	14.3851	14.3494
2015-03-23 00:50:00	14.4347	14.4237	14.3592		14.3933	14.3825	14.3465
2015-03-23 00:55:00	14.4325	14.4217	14.3572		14.3911	14.3806	14.3447
2015-03-23 01:00:00	14.4303	14.4186	14.3545		14.389	14.3775	14.342
2015-03-23 01:05:00	14.4275	14.4165	14.3522		14.3864	14.3756	14.3398
2015-03-23 01:10:00	14.4248	14.4134	14.3498		14.3838	14.3726	14.3375
2015-03-23 01:15:00	14.4223	14.4114	14.3475		14.3813	14.3706	14.3352
2015-03-23 01:20:00	14.4193	14.4091	14.3447		14.3783	14.3683	14.3325
2015-03-23 01:25:00	14.4179	14.4064	14.3421		14.377	14.3658	14.33
2015-03-23 01:30:00	14.4147	14.4041	14.3398		14.3738	14.3634	14.3277
2015-03-23 01:35:00	14.4124	14.4016	14.3375		14.3716	14.361	14.3255
2015-03-23 01:40:00	14.41	14.3991	14.3349		14.3693	14.3587	14.323
2015-03-23 01:45:00	14.4077	14.3972	14.333		14.3671	14.3568	14.3211
2015-03-23 01:50:00	14.4057	14.3945	14.3308		14.3653	14.3543	14.319
2015-03-23 01:55:00	14.404	14.3923	14.3287		14.3637	14.3522	14.3171
2015-03-23 02:00:00	14.401	14.3898	14.3262		14.361	14.3501	14.315
2015-03-23 02:05:00	14.3987	14.3874	14.3236		14.359	14.3479	14.3126
2015-03-23 02:10:00	14.3966	14.3845	14.3215		14.3571	14.3452	14.3106
2015-03-23 02:15:00	14.3941	14.3824	14.3191		14.3548	14.3432	14.3083
2015-03-23 02:20:00	14.3921	14.3802	14.3171		14.3529	14.3413	14.3065
2015-03-23 02:25:00	14.3898	14.3777	14.3144		14.3508	14.3389	14.304
2015-03-23 02:30:00	14.3869	14.3751	14.3117		14.3479	14.3364	14.3013
2015-03-23 02:35:00	14.3845	14.3731	14.3097		14.3457	14.3345	14.2995
2015-03-23 02:40:00	14.3825	14.3707	14.3076		14.3436	14.3321	14.2974
2015-03-23 02:45:00	14.3802	14.3682	14.3051		14.3414	14.3297	14.295
2015-03-23 02:50:00	14.3776	14.3655	14.3031		14.3389	14.3269	14.2929
2015-03-23 02:55:00	14.3751	14.3628	14.3002		14.3364	14.3242	14.29
2015-03-23 03:00:00	14.3729	14.3603	14.2977		14.3341	14.3218	14.2876
2015-03-23 03:05:00	14.3708	14.3582	14.2955		14.332	14.3197	14.2853
2015-03-23 03:10:00	14.3677	14.3554	14.2926		14.3289	14.3169	14.2825
2015-03-23 03:15:00	14.3654	14.3529	14.2899		14.3267	14.3143	14.2797
2015-03-23 03:20:00	14.3627	14.3497	14.288		14.3239	14.3111	14.2778
2015-03-23 03:25:00	14.3602	14.348	14.2854		14.3214	14.3095	14.2752
2015-03-23 03:30:00	14.3581	14.3458	14.283		14.3193	14.3073	14.2728
2015-03-23 03:35:00	14.356	14.3432	14.2817		14.3173	14.3047	14.2716
2015-03-23 03:40:00	14.3536	14.341	14.2792		14.315	14.3026	14.2691
2015-03-23 03:45:00	14.3523	14.3394	14.2776		14.3136	14.301	14.2675
2015-03-23 03:50:00	14.3502	14.337	14.2759		14.3116	14.2986	14.2658
2015-03-23 03:55:00	14.3483	14.3353	14.2737		14.3098	14.297	14.2637
2015-03-23 04:00:00	14.3472	14.3335	14.2724		14.3088	14.2953	14.2626
2015-03-23 04:05:00	14.3445	14.331	14.2698		14.3064	14.293	14.2602
2015-03-23 04:10:00	14.3432	14.3289	14.2678		14.3051	14.2911	14.2583
2015-03-23 04:15:00	14.3408	14.328	14.2663		14.3028	14.2902	14.2568
2015-03-23 04:20:00	14.3392	14.3264	14.265		14.3011	14.2885	14.2554
2015-03-23 04:25:00	14.3373	14.3244	14.2633		14.2992	14.2865	14.2537
2015-03-23 04:30:00	14.3356	14.323	14.2613		14.2974	14.285	14.2517
2015-03-23 04:35:00	14.3338	14.321	14.2594		14.2955	14.283	14.2496
2015-03-23 04:40:00	14.3319	14.3186	14.2582		14.2934	14.2804	14.2483
2015-03-23 04:45:00	14.3304	14.3176	14.2565		14.2919	14.2793	14.2465
2015-03-23 04:50:00	14.3282	14.3157	14.2549		14.2897	14.2774	14.2449
2015-03-23 04:55:00	14.3265	14.314	14.253		14.288	14.2757	14.243
2015-03-23 05:00:00	14.3249	14.3119	14.2511		14.2863	14.2735	14.241
2015-03-23 05:05:00	14.323	14.3105	14.2493		14.2844	14.2721	14.2392
2015-03-23 05:10:00	14.3214	14.3088	14.2485		14.2827	14.2703	14.2383
2015-03-23 05:15:00	14.3206	14.307	14.2465		14.282	14.2686	14.2363
2015-03-23 05:20:00	14.3187	14.3057	14.2452		14.2802	14.2674	14.2352
2015-03-23 05:25:00	14.3175	14.3045	14.2438		14.2792	14.2664	14.234
2015-03-23 05:30:00	14.3159	14.3023	14.2423		14.2777	14.2644	14.2327
2015-03-23 05:35:00	14.314	14.3008	14.2409		14.2761	14.2631	14.2314
2015-03-23 05:40:00	14.3132	14.2998	14.2395		14.2753	14.2621	14.2301
2015-03-23 05:45:00	14.3114	14.2982	14.238		14.2735	14.2606	14.2287
2015-03-23 05:50:00	14.31	14.297	14.2364		14.2722	14.2594	14.227
2015-03-23 05:55:00	14.3088	14.2955	14.2356		14.2711	14.258	14.2263
2015-03-23 06:00:00	14.3069	14.2945	14.2337		14.2692	14.2571	14.2244
2015-03-23 06:05:00	14.3062	14.2926	14.2325		14.2685	14.2552	14.2233
2015-03-23 06:10:00	14.3041	14.2911	14.2307		14.2664	14.2536	14.2215
2015-03-23 06:15:00	14.3026	14.2896	14.2293		14.2651	14.2523	14.2202
2015-03-23 06:20:00	14.3013	14.2884	14.228		14.2639	14.2513	14.2191
2015-03-23 06:25:00	14.2996	14.287	14.2267		14.2624	14.2499	14.218
2015-03-23 06:30:00	14.2986	14.286	14.2256		14.2616	14.2492	14.217
2015-03-23 06:35:00	14.2972	14.2848	14.2243		14.2605	14.2484	14.2161
2015-03-23 06:40:00	14.2963	14.2835	14.2233		14.2599	14.2474	14.2154
2015-03-23 06:45:00	14.2958	14.2823	14.2223		14.2599	14.2466	14.2147
2015-03-23 06:50:00	14.2943	14.2813	14.2217		14.2587	14.2459	14.2145
2015-03-23 06:55:00	14.2933	14.2808	14.2204		14.258	14.2457	14.2135
2015-03-23 07:00:00	14.2928	14.2796	14.2196		14.2578	14.2449	14.213
2015-03-23 07:05:00	14.2918	14.2787	14.2183		14.2572	14.2443	14.2121
2015-03-23 07:10:00	14.291	14.2777	14.2179		14.257	14.2439	14.2123
2015-03-23 07:15:00	14.2901	14.277	14.2164		14.2566	14.2437	14.2112
2015-03-23 07:20:00	14.2889	14.2757	14.2156		14.2558	14.2427	14.2107
2015-03-23 07:25:00	14.2877	14.2748	14.2144		14.2553	14.2427	14.2103
2015-03-23 07:30:00	14.2869	14.2738	14.214		14.2558	14.2429	14.2111
2015-03-23 07:35:00	14.2863	14.273	14.2129		14.2565	14.2433	14.2112
2015-03-23 07:40:00	14.2853	14.2722	14.2135		14.2569	14.2439	14.2132
2015-03-23 07:45:00	14.2854	14.272	14.2127		14.2589	14.2456	14.2142
2015-03-23 07:50:00	14.285	14.2715	14.2125		14.2621	14.2487	14.2176
2015-03-23 07:55:00	14.2844	14.2708	14.2124		14.2644	14.251	14.2204
2015-03-23 08:00:00	14.2842	14.2705	14.2121		14.2672	14.2536	14.2229
2015-03-23 08:05:00	14.2838	14.2708	14.2129		14.269	14.2562	14.2259
2015-03-23 08:10:00	14.2841	14.2713	14.213		14.2723	14.2596	14.2288
2015-03-23 08:15:00	14.2852	14.2715	14.2129		14.2761	14.2624	14.2313
2015-03-23 08:20:00	14.2856	14.2721	14.2141		14.2794	14.2659	14.2353
2015-03-23 08:25:00	14.2857	14.2728	14.215		14.2815	14.2686	14.2382
2015-03-23 08:30:00	14.2866	14.2732	14.2164		14.2836	14.2703	14.2408
2015-03-23 08:35:00	14.2871	14.2737	14.2168		14.2858	14.2724	14.2428
2015-03-23 08:40:00	14.288	14.2747	14.2185		14.289	14.2757	14.2467
2015-03-23 08:45:00	14.2897	14.276	14.2199		14.2936	14.2799	14.251
2015-03-23 08:50:00	14.2904	14.277	14.2212		14.2969	14.2835	14.2549
2015-03-23 08:55:00	14.2911	14.2786	14.2229		14.2989	14.2864	14.2578
2015-03-23 09:00:00	14.2924	14.2795	14.2237		14.3003	14.2873	14.2586
2015-03-23 09:05:00	14.2924	14.2804	14.2246		14.299	14.2869	14.2582
2015-03-23 09:10:00	14.2932	14.2808	14.2248		14.2978	14.2854	14.2565
2015-03-23 09:15:00	14.2937	14.2814	14.2251		14.296	14.2837	14.2547
2015-03-23 09:20:00	14.2944	14.282	14.226		14.2954	14.2829	14.2543
2015-03-23 09:25:00	14.2951	14.2831	14.2271		14.2965	14.2844	14.2557
2015-03-23 09:30:00	14.2972	14.2847	14.2296		14.3008	14.2883	14.2604
2015-03-23 09:35:00	14.3015	14.2888	14.2338		14.3124	14.2996	14.2716
2015-03-23 09:40:00	14.3042	14.2918	14.2363		14.3278	14.3152	14.2865
2015-03-23 09:45:00	14.3054	14.293	14.2383		14.3316	14.319	14.291
2015-03-23 09:50:00	14.3072	14.2951	14.2398		14.3351	14.3228	14.2941
2015-03-23 09:55:00	14.3119	14.2998	14.2453		14.3437	14.3314	14.3035
2015-03-23 10:00:00	14.3161	14.3045	14.2496		14.3555	14.3436	14.3151
2015-03-23 10:05:00	14.3191	14.3074	14.2533		14.3637	14.3517	14.3239
2015-03-23 10:10:00	14.3219	14.3109	14.2563		14.3675	14.3562	14.3278
2015-03-23 10:15:00	14.3256	14.3153	14.2609		14.3762	14.3655	14.3372
2015-03-23 10:20:00	14.3268	14.3161	14.2618		14.3763	14.3653	14.3372
2015-03-23 10:25:00	14.3283	14.3181	14.2635		14.372	14.3614	14.3331
2015-03-23 10:30:00	14.3312	14.3204	14.2659		14.3703	14.3592	14.3311
2015-03-23 10:35:00	14.3324	14.3219	14.2672		14.3665	14.3558	14.3277
2015-03-23 10:40:00	14.3338	14.3235	14.2685		14.364	14.3536	14.3251
2015-03-23 10:45:00	14.337	14.3267	14.2715		14.3659	14.3554	14.3269
2015-03-23 10:50:00	14.3391	14.3287	14.2733		14.3664	14.3558	14.3271
2015-03-23 10:55:00	14.3427	14.3327	14.2766		14.369	14.3588	14.3295
2015-03-23 11:00:00	14.3495	14.3389	14.284		14.3837	14.3728	14.3445
2015-03-23 11:05:00	14.3539	14.3437	14.2881		14.3983	14.3878	14.3585
2015-03-23 11:10:00	14.3556	14.3453	14.2904		14.3986	14.388	14.3595
2015-03-23 11:15:00	14.3587	14.3484	14.2926		14.3981	14.3876	14.3582
2015-03-23 11:20:00	14.3609	14.3506	14.2951		14.3967	14.3863	14.3572
2015-03-23 11:25:00	14.364	14.3538	14.2982		14.3975	14.3871	14.3581
2015-03-23 11:30:00	14.3676	14.3573	14.3016		14.4015	14.391	14.3618
2015-03-23 11:35:00	14.371	14.3605	14.3048		14.4045	14.3939	14.3648
2015-03-23 11:40:00	14.3735	14.3633	14.3074		14.4061	14.3957	14.3664
2015-03-23 11:45:00	14.377	14.3661	14.3102		14.4082	14.3971	14.368
2015-03-23 11:50:00	14.3843	14.3747	14.3183		14.4182	14.4084	14.3786
2015-03-23 11:55:00	14.3938	14.3839	14.3273		14.4399	14.4298	14.3995
2015-03-23 12:00:00	14.4011	14.3915	14.3351		14.4568	14.4468	14.4165
2015-03-23 12:05:00	14.4071	14.3974	14.3408		14.469	14.4589	14.4284
2015-03-23 12:10:00	14.4079	14.398	14.3421		14.4689	14.4586	14.4287
2015-03-23 12:15:00	14.4114	14.402	14.3456		14.4671	14.4573	14.4271
2015-03-23 12:20:00	14.4191	14.4101	14.3541		14.4775	14.4682	14.4382
2015-03-23 12:25:00	14.4274	14.4185	14.3614		14.4914	14.4821	14.451
2015-03-23 12:30:00	14.4348	14.4261	14.3695		14.5058	14.4967	14.4659
2015-03-23 12:35:00	14.4413	14.4329	14.376		14.5169	14.508	14.4769
2015-03-23 12:40:00	14.4497	14.4416	14.3858		14.5297	14.5211	14.4909
2015-03-23 12:45:00	14.452	14.4432	14.3874		14.5322	14.523	14.4928
2015-03-23 12:50:00	14.4576	14.4492	14.3928		14.5319	14.5231	14.4925
2015-03-23 12:55:00	14.4642	14.4553	14.3994		14.5419	14.5326	14.5023
2015-03-23 13:00:00	14.4746	14.466	14.4091		14.556	14.5469	14.5156
2015-03-23 13:05:00	14.4819	14.473	14.4171		14.5666	14.5572	14.5269
2015-03-23 13:10:00	14.4891	14.4809	14.4243		14.5765	14.5678	14.5367
2015-03-23 13:15:00	14.4949	14.4865	14.4301		14.5837	14.5748	14.5439
2015-03-23 13:20:00	14.4999	14.4916	14.4349		14.5871	14.5783	14.5471
2015-03-23 13:25:00	14.5069	14.4981	14.4418		14.5938	14.5845	14.5536
2015-03-23 13:30:00	14.5134	14.5052	14.4484		14.6013	14.5925	14.5613
2015-03-23 13:35:00	14.5192	14.5111	14.4541		14.6074	14.5988	14.5674
2015-03-23 13:40:00	14.5245	14.5178	14.4598		14.6118	14.6046	14.5721
2015-03-23 13:45:00	14.5279	14.5211	14.4633		14.6135	14.6062	14.5741
2015-03-23 13:50:00	14.5303	14.5234	14.4662		14.6139	14.6066	14.575
2015-03-23 13:55:00	14.5333	14.5265	14.4688		14.613	14.6057	14.5737
2015-03-23 14:00:00	14.5412	14.534	14.4766		14.6225	14.6149	14.5833
2015-03-23 14:05:00	14.5479	14.5409	14.4833		14.6336	14.6261	14.5942
2015-03-23 14:10:00	14.5491	14.542	14.4842		14.6335	14.6259	14.5938
2015-03-23 14:15:00	14.555	14.5477	14.4901		14.6351	14.6273	14.5955
2015-03-23 14:20:00	14.5588	14.551	14.4931		14.6286	14.6205	14.5885
2015-03-23 14:25:00	14.5618	14.5545	14.496		14.631	14.6233	14.5908
2015-03-23 14:30:00	14.5654	14.559	14.4996		14.6353	14.6285	14.5951
2015-03-23 14:35:00	14.5691	14.5615	14.5027		14.641	14.6329	14.6001
2015-03-23 14:40:00	14.5696	14.5624	14.5034		14.6365	14.6289	14.596
2015-03-23 14:45:00	14.5739	14.5667	14.5079		14.6418	14.6342	14.6015
2015-03-23 14:50:00	14.5764	14.5695	14.5106		14.6426	14.6354	14.6026
2015-03-23 14:55:00	14.5838	14.576	14.5169		14.657	14.6488	14.6157
2015-03-23 15:00:00	14.5867	14.5792	14.5201		14.663	14.655	14.6219
2015-03-23 15:05:00	14.5895	14.5813	14.5227		14.6591	14.6505	14.618
2015-03-23 15:10:00	14.5936	14.5853	14.526		14.6655	14.6568	14.6236
2015-03-23 15:15:00	14.596	14.5869	14.529		14.6653	14.6558	14.624
2015-03-23 15:20:00	14.6003	14.5917	14.5334		14.6726	14.6636	14.6313
2015-03-23 15:25:00	14.6048	14.596	14.5374		14.6818	14.6726	14.6399
2015-03-23 15:30:00	14.6076	14.5995	14.5403		14.6859	14.6774	14.6442
2015-03-23 15:35:00	14.6099	14.6006	14.5431		14.6886	14.6788	14.6472
2015-03-23 15:40:00	14.6124	14.6032	14.5451		14.6911	14.6815	14.6493
2015-03-23 15:45:00	14.6148	14.6057	14.5473		14.6932	14.6837	14.6511
2015-03-23 15:50:00	14.6175	14.6086	14.5506		14.6962	14.6868	14.6548
2015-03-23 15:55:00	14.6197	14.6103	14.5525		14.6991	14.6893	14.6574
2015-03-23 16:00:00	14.6222	14.6124	14.555		14.6997	14.6894	14.6579
2015-03-23 16:05:00	14.6244	14.6146	14.5565		14.6941	14.6839	14.652
2015-03-23 16:10:00	14.6268	14.6173	14.5591		14.6956	14.6856	14.6536
2015-03-23 16:15:00	14.6287	14.619	14.5606		14.6905	14.6804	14.6483
2015-03-23 16:20:00	14.6299	14.6208	14.5616		14.6843	14.6749	14.6422
2015-03-23 16:25:00	14.6315	14.6222	14.5628		14.6806	14.671	14.6383
2015-03-23 16:30:00	14.6322	14.6237	14.5638		14.6776	14.6688	14.6356
2015-03-23 16:35:00	14.6344	14.6259	14.5652		14.6768	14.6681	14.6342
2015-03-23 16:40:00	14.635	14.6266	14.5653		14.673	14.6644	14.63
2015-03-23 16:45:00	14.6361	14.6275	14.5658		14.6691	14.6604	14.6257
2015-03-23 16:50:00	14.6363	14.6282	14.5661		14.6654	14.657	14.6221
2015-03-23 16:55:00	14.6371	14.6288	14.5652		14.6671	14.6587	14.6222
2015-03-23 17:00:00	14.6368	14.6283	14.5658		14.6665	14.6579	14.6225
2015-03-23 17:05:00	14.6364	14.6281	14.5646		14.6648	14.6563	14.62
2015-03-23 17:10:00	14.6362	14.6273	14.5637		14.6662	14.6572	14.6207
2015-03-23 17:15:00	14.636	14.6268	14.5631		14.666	14.6566	14.6201
2015-03-23 17:20:00	14.6358	14.6263	14.563		14.6632	14.6535	14.6174
2015-03-23 17:25:00	14.6358	14.6253	14.5622		14.6589	14.6482	14.6124
2015-03-23 17:30:00	14.6357	14.6253	14.5621		14.6547	14.6442	14.6084
2015-03-23 17:35:00	14.6355	14.6259	14.5617		14.6512	14.6415	14.6047
2015-03-23 17:40:00	14.6357	14.6258	14.5611		14.6484	14.6385	14.6013
2015-03-23 17:45:00	14.6355	14.6257	14.5607		14.6455	14.6356	14.5982
2015-03-23 17:50:00	14.6355	14.6259	14.5603		14.6429	14.6332	14.5952
2015-03-23 17:55:00	14.6348	14.6257	14.5602		14.6392	14.63	14.5923
2015-03-23 18:00:00	14.6344	14.625	14.5593		14.6358	14.6264	14.5884
2015-03-23 18:05:00	14.6333	14.6242	14.5581		14.6307	14.6215	14.5833
2015-03-23 18:10:00	14.6326	14.6232	14.5572		14.6256	14.6162	14.5783
2015-03-23 18:15:00	14.6313	14.6226	14.556		14.6203	14.6116	14.5731
2015-03-23 18:20:00	14.6311	14.6224	14.5552		14.6167	14.6081	14.5691
2015-03-23 18:25:00	14.6297	14.621	14.5541		14.6124	14.6037	14.5651
2015-03-23 18:30:00	14.629	14.6204	14.5526		14.609	14.6005	14.561
2015-03-23 18:35:00	14.6277	14.619	14.5509		14.6053	14.5968	14.5571
2015-03-23 18:40:00	14.6258	14.6179	14.5494		14.6011	14.5934	14.5533
2015-03-23 18:45:00	14.6247	14.6164	14.5485		14.5982	14.5899	14.5506
2015-03-23 18:50:00	14.623	14.6146	14.5467		14.5948	14.5866	14.5472
2015-03-23 18:55:00	14.6214	14.6135	14.5449		14.5916	14.5839	14.5439
2015-03-23 19:00:00	14.6201	14.6112	14.543		14.589	14.5803	14.5407
2015-03-23 19:05:00	14.6181	14.6091	14.5409		14.5857	14.5769	14.5374
2015-03-23 19:10:00	14.6162	14.6076	14.5394		14.5826	14.5742	14.5346
2015-03-23 19:15:00	14.6143	14.606	14.5368		14.5796	14.5715	14.531
2015-03-23 19:20:00	14.6125	14.6038	14.5352		14.5768	14.5683	14.5284
2015-03-23 19:25:00	14.6101	14.6017	14.5329		14.5735	14.5653	14.5252
2015-03-23 19:30:00	14.6081	14.5992	14.5304		14.5706	14.5619	14.5219
2015-03-23 19:35:00	14.6058	14.5964	14.5277		14.5675	14.5583	14.5183
2015-03-23 19:40:00	14.6023	14.5934	14.5248		14.5633	14.5546	14.5147
2015-03-23 19:45:00	14.5999	14.591	14.5217		14.5601	14.5514	14.511
2015-03-23 19:50:00	14.5971	14.5881	14.5188		14.5568	14.548	14.5074
2015-03-23 19:55:00	14.5937	14.5853	14.516		14.5528	14.5447	14.5041
2015-03-23 20:00:00	14.5909	14.5822	14.5128		14.5495	14.541	14.5004
2015-03-23 20:05:00	14.5885	14.579	14.5101		14.5466	14.5373	14.4973
2015-03-23 20:10:00	14.5855	14.5758	14.507		14.5432	14.5337	14.4938
2015-03-23 20:15:00	14.5826	14.5732	14.5036		14.5399	14.5307	14.4899
2015-03-23 20:20:00	14.5797	14.5694	14.5005		14.5365	14.5265	14.4864
2015-03-23 20:25:00	14.5759	14.5667	14.4978		14.5324	14.5234	14.4833
2015-03-23 20:30:00	14.5726	14.5632	14.4945		14.5286	14.5195	14.4797
2015-03-23 20:35:00	14.5698	14.5603	14.4913		14.5257	14.5164	14.4762
2015-03-23 20:40:00	14.5666	14.5568	14.4886		14.5222	14.5126	14.4732
2015-03-23 20:45:00	14.563	14.5533	14.485		14.5184	14.509	14.4695
2015-03-23 20:50:00	14.5594	14.55	14.4819		14.515	14.5057	14.4664
2015-03-23 20:55:00	14.5565	14.5464	14.4786		14.5121	14.5023	14.4633
2015-03-23 21:00:00	14.5526	14.5437	14.4756		14.5082	14.4995	14.4603
2015-03-23 21:05:00	14.5494	14.54	14.4718		14.5052	14.496	14.4565
2015-03-23 21:10:00	14.5464	14.5361	14.4687		14.502	14.492	14.4533
2015-03-23 21:15:00	14.5427	14.5328	14.4647		14.4981	14.4885	14.4492
2015-03-23 21:20:00	14.5388	14.5288	14.4615		14.494	14.4843	14.4458
2015-03-23 21:25:00	14.5351	14.5255	14.4576		14.4902	14.4809	14.4418
2015-03-23 21:30:00	14.5316	14.5217	14.4548		14.4865	14.4769	14.4388
2015-03-23 21:35:00	14.5284	14.518	14.4508		14.4831	14.4729	14.4346
2015-03-23 21:40:00	14.5248	14.5145	14.4473		14.4793	14.4693	14.4309
2015-03-23 21:45:00	14.5208	14.511	14.4435		14.4752	14.4656	14.427
2015-03-23 21:50:00	14.5174	14.5077	14.4402		14.4717	14.4622	14.4235
2015-03-23 21:55:00	14.5142	14.5046	14.4369		14.4683	14.4589	14.42
2015-03-23 22:00:00	14.5108	14.5011	14.4332		14.4647	14.4553	14.4162
2015-03-23 22:05:00	14.5081	14.4979	14.4308		14.4619	14.4519	14.4137
2015-03-23 22:10:00	14.5046	14.4947	14.4272		14.4583	14.4487	14.41
2015-03-23 22:15:00	14.5017	14.4908	14.4242		14.4553	14.4447	14.4068
2015-03-23 22:20:00	14.4975	14.4872	14.4202		14.451	14.4409	14.4026
2015-03-23 22:25:00	14.4942	14.4841	14.4171		14.4475	14.4376	14.3994
2015-03-23 22:30:00	14.4913	14.4803	14.4136		14.4443	14.4336	14.3957
2015-03-23 22:35:00	14.4879	14.4768	14.4104		14.4407	14.4298	14.3922
2015-03-23 22:40:00	14.4841	14.4735	14.4075		14.4365	14.4261	14.389
2015-03-23 22:45:00	14.4805	14.4697	14.4039		14.4327	14.4221	14.3852
2015-03-23 22:50:00	14.4776	14.4663	14.3999		14.4296	14.4186	14.381
2015-03-23 22:55:00	14.4735	14.463	14.3968		14.4255	14.4152	14.3777
2015-03-23 23:00:00	14.4699	14.4593	14.3933		14.4218	14.4114	14.3743
2015-03-23 23:05:00	14.4666	14.4554	14.3901		14.4184	14.4075	14.3709
2015-03-23 23:10:00	14.4634	14.452	14.3863		14.4151	14.404	14.3671
2015-03-23 23:15:00	14.4596	14.449	14.3836		14.4112	14.4009	14.3642
2015-03-23 23:20:00	14.4567	14.445	14.3804		14.4082	14.3968	14.361
2015-03-23 23:25:00	14.4534	14.4421	14.3768		14.4048	14.3938	14.3572
2015-03-23 23:30:00	14.4503	14.4387	14.3734		14.4018	14.3905	14.3538
2015-03-23 23:35:00	14.4471	14.4357	14.3712		14.3986	14.3875	14.3517
2015-03-23 23:40:00	14.4441	14.4322	14.3675		14.3957	14.3841	14.3482
2015-03-23 23:45:00	14.4409	14.4287	14.3645		14.3926	14.3806	14.3451
2015-03-23 23:50:00	14.4374	14.4258	14.361		14.389	14.3777	14.3416
2015-03-23 23:55:00	14.4335	14.4226	14.358		14.385	14.3743	14.3385
2015-03-24	14.4309	14.419	14.3545		14.3823	14.3707	14.3349
2015-03-24 00:05:00	14.4268	14.4154	14.3514		14.3781	14.367	14.3317
2015-03-24 00:10:00	14.4236	14.412	14.3481		14.3747	14.3635	14.3282
2015-03-24 00:15:00	14.4203	14.4092	14.3444		14.3714	14.3606	14.3245
2015-03-24 00:20:00	14.4175	14.4056	14.3414		14.3686	14.3569	14.3214
2015-03-24 00:25:00	14.4134	14.4025	14.3377		14.3645	14.3539	14.3178
2015-03-24 00:30:00	14.4106	14.3995	14.3346		14.3617	14.3509	14.3148
2015-03-24 00:35:00	14.4076	14.396	14.3324		14.3589	14.3475	14.3126
2015-03-24 00:40:00	14.404	14.3925	14.3287		14.3554	14.3441	14.309
2015-03-24 00:45:00	14.4012	14.3889	14.3258		14.3527	14.3406	14.3061
2015-03-24 00:50:00	14.3984	14.3863	14.3222		14.3498	14.338	14.3026
2015-03-24 00:55:00	14.3949	14.3827	14.3193		14.3463	14.3344	14.2996
2015-03-24 01:00:00	14.3917	14.3793	14.3158		14.343	14.3308	14.296
2015-03-24 01:05:00	14.3884	14.3767	14.3126		14.3395	14.3282	14.2927
2015-03-24 01:10:00	14.3843	14.3726	14.3091		14.3351	14.3238	14.2889
2015-03-24 01:15:00	14.3815	14.369	14.3059		14.3321	14.3199	14.2855
2015-03-24 01:20:00	14.3782	14.3665	14.3027		14.3285	14.317	14.282
2015-03-24 01:25:00	14.3753	14.3629	14.2993		14.3252	14.3132	14.2782
2015-03-24 01:30:00	14.3721	14.3594	14.2959		14.3218	14.3094	14.2745
2015-03-24 01:35:00	14.3687	14.356	14.2928		14.3181	14.3056	14.2711
2015-03-24 01:40:00	14.3647	14.3527	14.2892		14.3139	14.3022	14.2674
2015-03-24 01:45:00	14.3617	14.3488	14.2864		14.3108	14.2983	14.2645
2015-03-24 01:50:00	14.3587	14.3456	14.2829		14.3077	14.295	14.2609
2015-03-24 01:55:00	14.3552	14.3428	14.2797		14.3042	14.2921	14.2576
2015-03-24 02:00:00	14.3516	14.3391	14.2764		14.3005	14.2883	14.2542
2015-03-24 02:05:00	14.3484	14.335	14.2729		14.2971	14.2841	14.2506
2015-03-24 02:10:00	14.3448	14.3321	14.2699		14.2932	14.2808	14.2472
2015-03-24 02:15:00	14.341	14.3285	14.266		14.2892	14.277	14.2431
2015-03-24 02:20:00	14.3381	14.3253	14.2626		14.286	14.2735	14.2394
2015-03-24 02:25:00	14.3348	14.3216	14.2596		14.2824	14.2696	14.2362
2015-03-24 02:30:00	14.3309	14.3181	14.2566		14.2784	14.2659	14.233
2015-03-24 02:35:00	14.3271	14.3145	14.2535		14.2743	14.262	14.2297
2015-03-24 02:40:00	14.3237	14.3111	14.2497		14.2707	14.2584	14.2257
2015-03-24 02:45:00	14.3206	14.3077	14.2465		14.2674	14.2548	14.2223
2015-03-24 02:50:00	14.3169	14.305	14.2432		14.2635	14.2519	14.2188
2015-03-24 02:55:00	14.3135	14.3009	14.24		14.2599	14.2477	14.2154
2015-03-24 03:00:00	14.3106	14.2974	14.2364		14.2569	14.2441	14.2117
2015-03-24 03:05:00	14.3071	14.2939	14.2328		14.2533	14.2405	14.208
2015-03-24 03:10:00	14.3038	14.2902	14.2297		14.2499	14.2366	14.2048
2015-03-24 03:15:00	14.3005	14.2873	14.2257		14.2465	14.2335	14.2006
2015-03-24 03:20:00	14.2971	14.2838	14.2226		14.2429	14.2299	14.1974
2015-03-24 03:25:00	14.2943	14.2801	14.2192		14.24	14.2261	14.1939
2015-03-24 03:30:00	14.2906	14.2776	14.2162		14.2361	14.2235	14.1907
2015-03-24 03:35:00	14.2871	14.2739	14.2127		14.2325	14.2196	14.1871
2015-03-24 03:40:00	14.2843	14.2706	14.2106		14.2295	14.2162	14.1848
2015-03-24 03:45:00	14.281	14.2675	14.2073		14.2261	14.213	14.1815
2015-03-24 03:50:00	14.2785	14.2643	14.2047		14.2236	14.2097	14.1787
2015-03-24 03:55:00	14.2749	14.2612	14.202		14.2199	14.2064	14.1759
2015-03-24 04:00:00	14.2712	14.2579	14.1989		14.2161	14.2032	14.1728
2015-03-24 04:05:00	14.2685	14.2547	14.1966		14.2133	14.1998	14.1703
2015-03-24 04:10:00	14.2656	14.2517	14.1933		14.2104	14.1968	14.167
2015-03-24 04:15:00	14.2618	14.2491	14.1884		14.2066	14.1942	14.1621
2015-03-24 04:20:00	14.2592	14.2453	14.1821		14.2039	14.1904	14.1558
2015-03-24 04:25:00	14.2562	14.2423	14.1782		14.201	14.1874	14.1519
2015-03-24 04:30:00	14.2538	14.239	14.1763		14.1985	14.1842	14.15
2015-03-24 04:35:00	14.2504	14.2362	14.1726		14.1951	14.1812	14.1463
2015-03-24 04:40:00	14.247	14.233	14.1697		14.1917	14.1781	14.1434
2015-03-24 04:45:00	14.2445	14.2304	14.1665		14.1893	14.1755	14.1402
2015-03-24 04:50:00	14.2421	14.2268	14.1639		14.1869	14.1719	14.1376
2015-03-24 04:55:00	14.2389	14.2247	14.1595		14.1837	14.1698	14.1332
2015-03-24 05:00:00	14.2362	14.2224	14.1555		14.1812	14.1677	14.1294
2015-03-24 05:05:00	14.2333	14.2186	14.1526		14.1784	14.164	14.1265
2015-03-24 05:10:00	14.23	14.2161	14.1477		14.1751	14.1615	14.1216
2015-03-24 05:15:00	14.2274	14.2132	14.1439		14.1724	14.1586	14.1178
2015-03-24 05:20:00	14.2245	14.2104	14.1428		14.1695	14.1558	14.1167
2015-03-24 05:25:00	14.2219	14.2078	14.1386		14.1669	14.1531	14.1124
2015-03-24 05:30:00	14.2191	14.2047	14.1356		14.164	14.15	14.1094
2015-03-24 05:35:00	14.2158	14.2017	14.1337		14.1606	14.1469	14.1074
2015-03-24 05:40:00	14.2134	14.1989	14.1321		14.1583	14.1441	14.1058
2015-03-24 05:45:00	14.2106	14.1972	14.1301		14.1555	14.1424	14.1038
2015-03-24 05:50:00	14.2086	14.1938	14.1279		14.1536	14.139	14.1017
2015-03-24 05:55:00	14.2063	14.1921	14.1231		14.1516	14.1378	14.0973
2015-03-24 06:00:00	14.2043	14.1904	14.1247		14.1501	14.1365	14.0994
2015-03-24 06:05:00	14.2021	14.1881	14.1189		14.1481	14.1345	14.0938
2015-03-24 06:10:00	14.1997	14.1848	14.1166		14.1458	14.1312	14.0915
2015-03-24 06:15:00	14.1969	14.1829	14.1163		14.143	14.1294	14.0912
2015-03-24 06:20:00	14.1948	14.1805	14.1154		14.1411	14.1271	14.0904
2015-03-24 06:25:00	14.1924	14.1782	14.1079		14.1389	14.125	14.0832
2015-03-24 06:30:00	14.1896	14.1759	14.1075		14.1365	14.1231	14.0831
2015-03-24 06:35:00	14.1876	14.1737	14.1094		14.1349	14.1213	14.0855
2015-03-24 06:40:00	14.1857	14.1715	14.1045		14.1336	14.1196	14.0811
2015-03-24 06:45:00	14.1839	14.1693	14.0986		14.1322	14.118	14.0756
2015-03-24 06:50:00	14.1815	14.1678	14.0915		14.1303	14.1169	14.069
2015-03-24 06:55:00	14.1799	14.1655	14.0916		14.1293	14.1152	14.0697
2015-03-24 07:00:00	14.1781	14.1634	14.0919		14.128	14.1136	14.0705
2015-03-24 07:05:00	14.1759	14.1614	14.0941		14.1266	14.1123	14.0734
2015-03-24 07:10:00	14.1743	14.1594	14.0896		14.1258	14.1112	14.0697
2015-03-24 07:15:00	14.1727	14.1581	14.0907		14.1253	14.1109	14.0719
2015-03-24 07:20:00	14.1708	14.1562	14.0893		14.1246	14.1102	14.0716
2015-03-24 07:25:00	14.1699	14.1545	14.0877		14.1248	14.1096	14.0711
2015-03-24 07:30:00	14.1684	14.153	14.0811		14.1242	14.1091	14.0653
2015-03-24 07:35:00	14.1664	14.1518	14.0795		14.123	14.1086	14.0646
2015-03-24 07:40:00	14.1654	14.1501	14.0787		14.1226	14.1076	14.0644
2015-03-24 07:45:00	14.1639	14.1487	14.0778		14.1218	14.1068	14.064
2015-03-24 07:50:00	14.162	14.1479	14.0805		14.1216	14.1078	14.0685
2015-03-24 07:55:00	14.1616	14.1464	14.0799		14.1252	14.1103	14.0717
2015-03-24 08:00:00	14.1604	14.1453	14.0774		14.1273	14.1124	14.0724
2015-03-24 08:05:00	14.1593	14.1443	14.0746		14.1291	14.1143	14.0724
2015-03-24 08:10:00	14.1581	14.1431	14.0737		14.1307	14.1159	14.0742
2015-03-24 08:15:00	14.1571	14.1426	14.0745		14.1331	14.1187	14.0783
2015-03-24 08:20:00	14.1563	14.1419	14.0771		14.1375	14.1232	14.0859
2015-03-24 08:25:00	14.1555	14.1415	14.076		14.1438	14.1299	14.0918
2015-03-24 08:30:00	14.1546	14.1406	14.0762		14.1504	14.1364	14.0991
2015-03-24 08:35:00	14.1542	14.1401	14.0771		14.1578	14.1437	14.1076
2015-03-24 08:40:00	14.1543	14.1401	14.0711		14.1637	14.1495	14.1073
2015-03-24 08:45:00	14.1543	14.1408	14.073		14.1692	14.1556	14.1145
2015-03-24 08:50:00	14.1547	14.141	14.0782		14.1739	14.16	14.1238
2015-03-24 08:55:00	14.1553	14.1414	14.0825		14.1774	14.1633	14.131
2015-03-24 09:00:00	14.1564	14.1426			14.1798	14.1659
2015-03-24 09:05:00	14.1571	14.1442			14.1818	14.1687
2015-03-24 09:10:00	14.1589	14.1458	13.9291		14.1855	14.1723	13.9815
2015-03-24 09:15:00	14.1607	14.1477	14.0818		14.1893	14.1761	14.1366
2015-03-24 09:20:00	14.1625	14.1499	14.0911		14.1914	14.1786	14.1462
2015-03-24 09:25:00	14.1642	14.1516	14.092		14.1915	14.1788	14.1455
[truncated: 140,565 more rows]

## Sheet: Rockbolt Data
Collins, B.D., Stock. G.M., Eppes, M.C., Lewis, S.W., Corbett, S.C., Smith, J.B., Thermal influences on spontaneous rock dome exfoliation
SUPPLEMENTARY DATA: ROCKBOLT DATA (RB1, RB2, RBC)
General Notes:
1. Instrumented vibrating wire strain gage rockbolt data collected from May 24, 2016 to September 24, 2016 from three locations (two signals plus one control) on north side of Twain Harte Dome.
2. RB1 installed between the surface and 1.52 m depth spanning two fractures at 0.71-0.74 m and 0.81-0.91 m. RB2 installed between the surface and 2.08 m depth spanning two fractures at 1.14-1.19 m and 1.42-1.50 m..
3. RBC (control instrument) installed between the surface and 0.71 cm depth and does not span across any fractures.
4. Following the June 7, 2016 and July 22, 2016 exfoliation events, RB1 and RB2 were reset on July 25, 2016 to a preload of approximately 11 kN.
5. Accuracy of instrumented rockbolt sensor is ±0.7 kN per manufacturer specifications (0.25% full scale of a 27215 kg range).
6. Time is referenced to Pacific Standard Time (PST = GMT-8) with no correction for daylight savings time.
7. Blank cells indicate no data.
Combined Date and Time (05/24/2016-09/24/2016)	Rockbolt 1 (RB1)	Rockbolt 2 (RB2)	Rockbolt Control (RBC)
(date in MM/DD/YYYY, time in Pacific Standard Time, PST = GMT-8)	(kN)	(kN)	(kN)
2016-05-24 14:20:00	0.16013	2.53163	5.27986
2016-05-24 14:30:00	0.138965	2.50411	5.28207
2016-05-24 14:40:00	0.117471	2.48509	5.28578
2016-05-24 14:50:00	0.101215	2.46992	5.28994
2016-05-24 15:00:00	0.0874146	2.45817	5.29589
2016-05-24 15:10:00	0.0784037	2.45255	5.30169
2016-05-24 15:20:00	0.0726858	2.45	5.30402
2016-05-24 15:30:00	0.0561609	2.42539	5.29925
2016-05-24 15:40:00	0.0478685	2.40818	5.30048
2016-05-24 15:50:00	0.0415519	2.39965	5.30328
2016-05-24 16:00:00	0.0407436	2.40208	5.31041
2016-05-24 16:10:00	0.0511016	2.43029	5.31875
2016-05-24 16:20:00	0.0633456	2.45661	5.31934
2016-05-24 16:30:00	0.0763082	2.48428	5.3171
2016-05-24 16:40:00	0.0823254	2.49371	5.30455
2016-05-24 16:50:00	0.0796311	2.48926	5.28935
2016-05-24 17:00:00	0.0776852	2.48764	5.28189
2016-05-24 17:10:00	0.0748113	2.48163	5.2768
2016-05-24 17:20:00	0.0784037	2.4944	5.27939
2016-05-24 17:30:00	0.0737636	2.48632	5.2717
2016-05-24 17:40:00	0.06128	2.46655	5.26516
2016-05-24 17:50:00	0.0456831	2.43786	5.26263
2016-05-24 18:00:00	0.031583	2.42551	5.26814
2016-05-24 18:10:00	0.0243683	2.39385	5.26481
2016-05-24 18:20:00	0.0165848	2.37474	5.27211
2016-05-24 18:30:00	0.0129924	2.35533	5.27824
2016-05-24 18:40:00	0.0082026	2.32817	5.28452
2016-05-24 18:50:00	0.00544844	2.29104	5.28941
2016-05-24 19:00:00	0.00209556	2.25766	5.29883
2016-05-24 19:10:00	0.0025446	2.22723	5.30805
2016-05-24 19:20:00	-0.0022153	2.1946	5.31677
2016-05-24 19:30:00	0.00470003	2.16324	5.32603
2016-05-24 19:40:00	0.00981917	2.13334	5.33419
2016-05-24 19:50:00	0.0129326	2.10273	5.34296
2016-05-24 20:00:00	0.013681	2.07196	5.35213
2016-05-24 20:10:00	0.016495	2.04117	5.35985
2016-05-24 20:20:00	0.0173931	2.01602	5.36671
2016-05-24 20:30:00	0.0192492	1.98418	5.37334
2016-05-24 20:40:00	0.0205963	1.95543	5.38011
2016-05-24 20:50:00	0.0223027	1.92427	5.38365
2016-05-24 21:00:00	0.0237097	1.89837	5.38957
2016-05-24 21:10:00	0.0237097	1.86926	5.39337
2016-05-24 21:20:00	0.0242785	1.84255	5.39812
2016-05-24 21:30:00	0.0269129	1.81816	5.40253
2016-05-24 21:40:00	0.0288289	1.79319	5.40707
2016-05-24 21:50:00	0.0305652	1.76904	5.41061
2016-05-24 22:00:00	0.0295174	1.74155	5.41134
2016-05-24 22:10:00	0.0318824	1.71932	5.41715
2016-05-24 22:20:00	0.0321518	1.69841	5.42224
2016-05-24 22:30:00	0.0324212	1.67515	5.42298
2016-05-24 22:40:00	0.0342474	1.65547	5.42487
2016-05-24 22:50:00	0.0345767	1.63399	5.42758
2016-05-24 23:00:00	0.0360136	1.61074	5.42881
2016-05-24 23:10:00	0.0362531	1.58896	5.43082
2016-05-24 23:20:00	0.036792	1.5688	5.43364
2016-05-24 23:30:00	0.0366722	1.54594	5.43344
2016-05-24 23:40:00	0.037241	1.52409	5.43364
2016-05-24 23:50:00	0.0377499	1.50394	5.43683
2016-05-25	0.0400251	1.48378	5.43786
2016-05-25 00:10:00	0.0385882	1.46257	5.43771
2016-05-25 00:20:00	0.0378098	1.43916	5.43671
2016-05-25 00:30:00	0.0378397	1.41789	5.43877
2016-05-25 00:40:00	0.0387079	1.39833	5.44225
2016-05-25 00:50:00	0.0386181	1.37811	5.44384
2016-05-25 01:00:00	0.0376302	1.35615	5.44313
2016-05-25 01:10:00	0.0382589	1.33617	5.4446
2016-05-25 01:20:00	0.0379595	1.31869	5.4472
2016-05-25 01:30:00	0.0411028	1.30914	5.45002
2016-05-25 01:40:00	0.0421506	1.29252	5.45147
2016-05-25 01:50:00	0.0425398	1.27435	5.45117
2016-05-25 02:00:00	0.0423602	1.2568	5.45008
2016-05-25 02:10:00	0.0436774	1.23895	5.45064
2016-05-25 02:20:00	0.0446054	1.22165	5.45135
2016-05-25 02:30:00	0.0456831	1.20582	5.4535
2016-05-25 02:40:00	0.0461322	1.18818	5.45447
2016-05-25 02:50:00	0.0467309	1.17295	5.45627
2016-05-25 03:00:00	0.048078	1.15634	5.45701
2016-05-25 03:10:00	0.0489163	1.14089	5.4593
2016-05-25 03:20:00	0.049994	1.12545	5.46146
2016-05-25 03:30:00	0.051401	1.11052	5.46346
2016-05-25 03:40:00	0.05185	1.09571	5.46576
2016-05-25 03:50:00	0.0529277	1.08066	5.46726
2016-05-25 04:00:00	0.0526883	1.06603	5.46861
2016-05-25 04:10:00	0.0539456	1.05151	5.47074
2016-05-25 04:20:00	0.0547539	1.03706	5.47121
2016-05-25 04:30:00	0.0558016	1.02222	5.47135
2016-05-25 04:40:00	0.054215	1.00804	5.47177
2016-05-25 04:50:00	0.0543946	0.993921	5.47309
2016-05-25 05:00:00	0.0577475	0.982144	5.47518
2016-05-25 05:10:00	0.0595138	0.971629	5.47689
2016-05-25 05:20:00	0.061789	0.963007	5.47934
2016-05-25 05:30:00	0.0621183	0.950238	5.47686
2016-05-25 05:40:00	0.0644533	0.944771	5.47613
2016-05-25 05:50:00	0.0698718	0.949878	5.47913
2016-05-25 06:00:00	0.0665788	0.935848	5.468
2016-05-25 06:10:00	0.0634055	0.945462	5.46446
2016-05-25 06:20:00	0.0667285	0.949187	5.46131
2016-05-25 06:30:00	0.0611303	0.949097	5.44958
2016-05-25 06:40:00	0.0516405	0.949668	5.43297
2016-05-25 06:50:00	0.0481978	0.961445	5.42504
2016-05-25 07:00:00	0.0414022	0.975204	5.4096
2016-05-25 07:10:00	0.0339181	0.982084	5.38559
2016-05-25 07:20:00	0.0201173	0.985059	5.3592
2016-05-25 07:30:00	0.0111064	0.996475	5.33631
2016-05-25 07:40:00	0.000838222	1.00804	5.31091
2016-05-25 07:50:00	-0.00925038	1.02147	5.28779
2016-05-25 08:00:00	-0.0215842	1.03649	5.2631
2016-05-25 08:10:00	-0.0296072	1.06026	5.24795
2016-05-25 08:20:00	-0.0420907	1.08102	5.22939
2016-05-25 08:30:00	-0.0470303	1.12257	5.21852
2016-05-25 08:40:00	-0.0482576	1.16778	5.21525
2016-05-25 08:50:00	-0.045743	1.21411	5.20692
2016-05-25 09:00:00	-0.0355047	1.27401	5.20412
2016-05-25 09:10:00	-0.0197581	1.32926	5.2032
2016-05-25 09:20:00	0.0177224	1.40275	5.2002
2016-05-25 09:30:00	0.0576577	1.47236	5.19634
2016-05-25 09:40:00	0.0913063	1.53728	5.18794
2016-05-25 09:50:00	0.125194	1.62732	5.18376
2016-05-25 10:00:00	0.145581	1.72719	5.17416
2016-05-25 10:10:00	0.176715	1.86103	5.17336
2016-05-25 10:20:00	0.200455	1.98265	5.17498
2016-05-25 10:30:00	0.239582	2.10763	5.16432
2016-05-25 10:40:00	0.302748	2.2628	5.16491
2016-05-25 10:50:00	0.411477	2.43164	5.1563
2016-05-25 11:00:00	0.527122	2.60797	5.14025
2016-05-25 11:10:00	0.531912	2.6137	5.10492
2016-05-25 11:20:00	0.714255	2.85606	5.12708
2016-05-25 11:30:00	1.06843	3.10188	5.1054
2016-05-25 11:40:00	1.275	3.21938	5.0602
2016-05-25 11:50:00	1.75072	3.52597	5.07249
2016-05-25 12:00:00	2.06358	3.61411	5.03003
2016-05-25 12:10:00	2.44123	3.75562	5.01969
2016-05-25 12:20:00	2.33451	3.70463	5.00759
2016-05-25 12:30:00	1.93674	3.54817	5.00658
2016-05-25 12:40:00	1.71704	3.5071	5.03566
2016-05-25 12:50:00	1.5743	3.46997	5.05428
2016-05-25 13:00:00	1.77523	3.62739	5.08303
2016-05-25 13:10:00	1.84675	3.69088	5.09143
2016-05-25 13:20:00	1.7497	3.68436	5.08342
2016-05-25 13:30:00	2.0208	3.8249	5.09164
2016-05-25 13:40:00	1.96446	3.79422	5.06612
2016-05-25 13:50:00	1.8073	3.74979	5.0559
2016-05-25 14:00:00	1.63896	3.70473	5.06159
2016-05-25 14:10:00	1.58119	3.71227	5.07682
2016-05-25 14:20:00	1.69231	3.82403	5.09694
2016-05-25 14:30:00	2.02236	3.98356	5.10704
2016-05-25 14:40:00	2.55176	4.16904	5.10563
2016-05-25 14:50:00	2.8572	4.31148	5.0934
2016-05-25 15:00:00	2.91758	4.33149	5.04724
2016-05-25 15:10:00	3.58627	4.65226	5.08351
2016-05-25 15:20:00	3.87298	4.71205	5.02862
2016-05-25 15:30:00	4.15779	4.8251	5.03107
2016-05-25 15:40:00	5.38483	5.25457	5.04633
2016-05-25 15:50:00	6.04185	5.35266	4.97058
2016-05-25 16:00:00	7.00389	5.62855	4.97736
2016-05-25 16:10:00	8.34312	6.00204	4.97969
2016-05-25 16:20:00	9.32762	6.2112	4.94171
2016-05-25 16:30:00	9.43311	6.18092	4.88102
2016-05-25 16:40:00	9.05118	6.07379	4.86049
2016-05-25 16:50:00	8.17599	5.85207	4.83456
2016-05-25 17:00:00	6.94374	5.56801	4.85165
2016-05-25 17:10:00	7.25197	5.78774	4.94224
2016-05-25 17:20:00	7.45461	5.90131	4.95055
2016-05-25 17:30:00	7.37189	5.92039	4.92775
2016-05-25 17:40:00	6.80933	5.79135	4.90288
2016-05-25 17:50:00	6.18096	5.62632	4.89154
2016-05-25 18:00:00	5.56292	5.48413	4.90963
2016-05-25 18:10:00	5.02535	5.36714	4.93184
2016-05-25 18:20:00	4.53861	5.27127	4.96213
2016-05-25 18:30:00	4.00464	5.12766	4.97527
2016-05-25 18:40:00	3.11313	4.81011	4.96746
2016-05-25 18:50:00	2.39687	4.58241	5.05729
2016-05-25 19:00:00	1.86436	4.43979	5.09974
2016-05-25 19:10:00	1.43959	4.24007	5.11889
2016-05-25 19:20:00	1.13262	4.0319	5.13656
2016-05-25 19:30:00	0.926535	3.91028	5.15904
2016-05-25 19:40:00	0.786133	3.8027	5.16605
2016-05-25 19:50:00	0.677044	3.71182	5.17804
2016-05-25 20:00:00	0.581157	3.59969	5.18314
2016-05-25 20:10:00	0.483954	3.46258	5.18432
2016-05-25 20:20:00	0.394683	3.34466	5.1913
2016-05-25 20:30:00	0.314693	3.22773	5.19578
2016-05-25 20:40:00	0.256376	3.13327	5.20568
2016-05-25 20:50:00	0.205424	3.03782	5.2088
2016-05-25 21:00:00	0.172434	2.96422	5.21664
2016-05-25 21:10:00	0.138756	2.87673	5.21846
2016-05-25 21:20:00	0.128038	2.79444	5.22165
2016-05-25 21:30:00	0.111783	2.72105	5.22536
2016-05-25 21:40:00	0.097114	2.64846	5.23116
2016-05-25 21:50:00	0.0757992	2.57915	5.23484
2016-05-25 22:00:00	0.0543348	2.51141	5.23853
2016-05-25 22:10:00	0.0342174	2.44456	5.23826
2016-05-25 22:20:00	0.0308945	2.38351	5.24342
2016-05-25 22:30:00	0.0246976	2.31949	5.24495
2016-05-25 22:40:00	0.0224823	2.25291	5.24684
2016-05-25 22:50:00	0.0218237	2.18784	5.2504
2016-05-25 23:00:00	0.0130523	2.12863	5.25579
2016-05-25 23:10:00	0.024518	2.0744	5.26033
2016-05-25 23:20:00	0.0264938	2.02942	5.26563
2016-05-25 23:30:00	0.0275116	1.99238	5.26946
2016-05-25 23:40:00	0.0279308	1.94686	5.26949
2016-05-25 23:50:00	0.0274518	1.90691	5.2707
2016-05-26	0.0270925	1.8622	5.2699
2016-05-26 00:10:00	0.0270027	1.82038	5.26964
2016-05-26 00:20:00	0.0264339	1.78003	5.27046
2016-05-26 00:30:00	0.023081	1.74197	5.27135
2016-05-26 00:40:00	0.0253562	1.70243	5.27376
2016-05-26 00:50:00	0.0252664	1.66479	5.27585
2016-05-26 01:00:00	0.0244581	1.63039	5.27712
2016-05-26 01:10:00	0.0251467	1.5956	5.27971
2016-05-26 01:20:00	0.0252664	1.56243	5.28231
2016-05-26 01:30:00	0.0233205	1.53146	5.28581
2016-05-26 01:40:00	0.0214046	1.50027	5.28761
2016-05-26 01:50:00	0.019818	1.47071	5.28861
2016-05-26 02:00:00	0.0215842	1.44097	5.28973
2016-05-26 02:10:00	0.0240989	1.41239	5.29153
2016-05-26 02:20:00	0.0260747	1.38668	5.29309
2016-05-26 02:30:00	0.0283499	1.36219	5.29589
2016-05-26 02:40:00	0.0307448	1.3393	5.2986
2016-05-26 02:50:00	0.0303556	1.31415	5.30196
2016-05-26 03:00:00	0.0318225	1.29718	5.30417
2016-05-26 03:10:00	0.0317626	1.27519	5.30534
2016-05-26 03:20:00	0.0330798	1.25434	5.3072
2016-05-26 03:30:00	0.0331397	1.23319	5.30856
2016-05-26 03:40:00	0.0319722	1.21288	5.30979
2016-05-26 03:50:00	0.0350257	1.1941	5.31224
2016-05-26 04:00:00	0.0360735	1.17493	5.31303
2016-05-26 04:10:00	0.037271	1.15736	5.31633
2016-05-26 04:20:00	0.0360436	1.13852	5.31745
2016-05-26 04:30:00	0.0387378	1.12013	5.31887
2016-05-26 04:40:00	0.0370913	1.10262	5.32105
2016-05-26 04:50:00	0.041492	1.08808	5.32417
2016-05-26 05:00:00	0.0416716	1.07179	5.32529
2016-05-26 05:10:00	0.0417016	1.05833	5.32882
2016-05-26 05:20:00	0.0428691	1.04289	5.32891
2016-05-26 05:30:00	0.0417914	1.0297	5.32962
2016-05-26 05:40:00	0.0455035	1.02511	5.33513
2016-05-26 05:50:00	0.0507124	1.02544	5.3351
2016-05-26 06:00:00	0.0454436	1.00849	5.32411
2016-05-26 06:10:00	0.043827	1.01537	5.32169
2016-05-26 06:20:00	0.0484073	1.02096	5.31854
2016-05-26 06:30:00	0.0437971	1.02484	5.30826
2016-05-26 06:40:00	0.0378098	1.03015	5.29698
2016-05-26 06:50:00	0.032511	1.03685	5.2839
2016-05-26 07:00:00	0.0252365	1.04866	5.26981
2016-05-26 07:10:00	0.0189797	1.0678	5.25788
2016-05-26 07:20:00	0.0126631	1.07738	5.24168
2016-05-26 07:30:00	0.00236498	1.09045	5.22445
2016-05-26 07:40:00	-0.003772	1.1064	5.20612
2016-05-26 07:50:00	-0.0085319	1.12007	5.18788
2016-05-26 08:00:00	-0.00314333	1.16156	5.18235
2016-05-26 08:10:00	-0.00993892	1.20098	5.17454
2016-05-26 08:20:00	-0.000419111	1.23388	5.15766
2016-05-26 08:30:00	0.0209556	1.28261	5.15294
2016-05-26 08:40:00	0.0442462	1.32761	5.14567
2016-05-26 08:50:00	0.0649023	1.36874	5.13583
2016-05-26 09:00:00	0.0867859	1.42033	5.132
2016-05-26 09:10:00	0.110705	1.51866	5.13845
2016-05-26 09:20:00	0.0830738	1.45623	5.10534
2016-05-26 09:30:00	0.103999	1.50141	5.11008
2016-05-26 09:40:00	0.10367	1.50571	5.11326
2016-05-26 09:50:00	0.125464	1.59599	5.1368
2016-05-26 10:00:00	0.154233	1.7767	5.15265
2016-05-26 10:10:00	0.199467	1.97634	5.13707
2016-05-26 10:20:00	0.256376	2.09405	5.10925
2016-05-26 10:30:00	0.368249	2.25451	5.0792
2016-05-26 10:40:00	0.494551	2.3955	5.05776
2016-05-26 10:50:00	0.620254	2.57468	5.04771
2016-05-26 11:00:00	0.683031	2.6153	5.01816
2016-05-26 11:10:00	1.0223	2.84942	5.03643
2016-05-26 11:20:00	1.41417	3.08469	5.01966
2016-05-26 11:30:00	1.91085	3.32059	4.99916
2016-05-26 11:40:00	2.63801	3.61099	4.99262
2016-05-26 11:50:00	3.42752	3.86489	4.96454
2016-05-26 12:00:00	4.3892	4.11632	4.94887
2016-05-26 12:10:00	5.96275	4.54603	4.94681
2016-05-26 12:20:00	6.8724	4.70709	4.93066
2016-05-26 12:30:00	8.68222	5.10558	4.95029
2016-05-26 12:40:00	8.40674	4.90579	4.92604
2016-05-26 12:50:00	9.02595	5.06133	4.91991
2016-05-26 13:00:00	9.09845	5.12487	4.93064
2016-05-26 13:10:00	10.7157	5.57663	4.97536
2016-05-26 13:20:00	12.2166	6.00252	5.00022
2016-05-26 13:30:00	13.9563	6.46889	4.97179
2016-05-26 13:40:00	13.28	6.24275	4.89908
2016-05-26 13:50:00	14.7899	6.71683	4.92365
2016-05-26 14:00:00	15.665	7.00789	4.8835
2016-05-26 14:10:00	14.505	6.67808	4.82337
2016-05-26 14:20:00	16.7211	7.37559	4.8964
2016-05-26 14:30:00	16.3568	7.28405	4.83512
2016-05-26 14:40:00	17.3024	7.63189	4.85592
2016-05-26 14:50:00	17.8585	7.85316	4.8447
2016-05-26 15:00:00	17.4991	7.72584	4.79193
2016-05-26 15:10:00	17.4409	7.74344	4.79311
2016-05-26 15:20:00	19.4424	8.48806	4.85831
2016-05-26 15:30:00	20.0968	8.73198	4.82699
2016-05-26 15:40:00	19.6637	8.55142	4.74624
2016-05-26 15:50:00	20.7495	8.98879	4.79364
2016-05-26 16:00:00	21.6034	9.35286	4.77818
2016-05-26 16:10:00	20.2053	8.82416	4.70868
2016-05-26 16:20:00	19.0131	8.48287	4.72506
2016-05-26 16:30:00	18.1027	8.23906	4.75334
2016-05-26 16:40:00	18.3498	8.43681	4.8226
2016-05-26 16:50:00	18.9194	8.69043	4.84546
2016-05-26 17:00:00	18.4198	8.54412	4.78118
2016-05-26 17:10:00	18.316	8.61265	4.80083
2016-05-26 17:20:00	18.2741	8.69936	4.79918
2016-05-26 17:30:00	17.9841	8.66619	4.77997
2016-05-26 17:40:00	17.6904	8.65898	4.7747
2016-05-26 17:50:00	17.2973	8.60151	4.76645
2016-05-26 18:00:00	16.7277	8.44447	4.7549
2016-05-26 18:10:00	16.0979	8.22218	4.74848
2016-05-26 18:20:00	15.4538	7.91724	4.76186
2016-05-26 18:30:00	14.6883	7.67044	4.77712
2016-05-26 18:40:00	13.7668	7.38896	4.79305
2016-05-26 18:50:00	12.9421	7.15811	4.82222
2016-05-26 19:00:00	12.0856	6.91905	4.83884
2016-05-26 19:10:00	11.1328	6.67234	4.85519
2016-05-26 19:20:00	10.2255	6.42872	4.87867
2016-05-26 19:30:00	9.31947	6.19462	4.90206
2016-05-26 19:40:00	8.46143	5.9775	4.92495
2016-05-26 19:50:00	7.65213	5.76602	4.94648
2016-05-26 20:00:00	6.88495	5.56678	4.96478
2016-05-26 20:10:00	6.14489	5.3614	4.9791
2016-05-26 20:20:00	5.45635	5.17763	4.99353
2016-05-26 20:30:00	4.81484	5.00479	5.00546
2016-05-26 20:40:00	4.2391	4.83513	5.01413
2016-05-26 20:50:00	3.70955	4.6613	5.01999
2016-05-26 21:00:00	3.22976	4.50616	5.02906
2016-05-26 21:10:00	2.79754	4.34408	5.03495
2016-05-26 21:20:00	2.40148	4.1898	5.03949
2016-05-26 21:30:00	2.05571	4.05133	5.04594
2016-05-26 21:40:00	1.75754	3.91914	5.05228
2016-05-26 21:50:00	1.54649	3.79221	5.0572
2016-05-26 22:00:00	1.37696	3.6657	5.06206
2016-05-26 22:10:00	1.2303	3.54228	5.06468
2016-05-26 22:20:00	1.09613	3.42511	5.06686
2016-05-26 22:30:00	0.977008	3.31155	5.06987
2016-05-26 22:40:00	0.880612	3.20063	5.07216
2016-05-26 22:50:00	0.793048	3.09851	5.07437
2016-05-26 23:00:00	0.712609	2.99838	5.07711
2016-05-26 23:10:00	0.637797	2.90726	5.0805
2016-05-26 23:20:00	0.568464	2.8198	5.081
2016-05-26 23:30:00	0.511256	2.73796	5.08348
2016-05-26 23:40:00	0.455514	2.65567	5.08471
2016-05-26 23:50:00	0.399682	2.57095	5.08501
2016-05-27	0.352263	2.49146	5.08734
2016-05-27 00:10:00	0.309723	2.41872	5.09072
2016-05-27 00:20:00	0.274578	2.35101	5.09526
2016-05-27 00:30:00	0.246886	2.28413	5.09883
2016-05-27 00:40:00	0.225422	2.22272	5.10115
2016-05-27 00:50:00	0.205305	2.15608	5.09903
2016-05-27 01:00:00	0.187403	2.09308	5.10042
2016-05-27 01:10:00	0.172374	2.03261	5.10139
2016-05-27 01:20:00	0.159412	1.97625	5.10142
2016-05-27 01:30:00	0.150072	1.92109	5.10398
2016-05-27 01:40:00	0.133906	1.86518	5.10516
2016-05-27 01:50:00	0.1178	1.81449	5.10731
2016-05-27 02:00:00	0.10355	1.76835	5.11108
2016-05-27 02:10:00	0.086756	1.71974	5.11288
2016-05-27 02:20:00	0.0722667	1.67004	5.11341
2016-05-27 02:30:00	0.0714285	1.62687	5.11547
2016-05-27 02:40:00	0.0696323	1.58409	5.11851
2016-05-27 02:50:00	0.0681654	1.54116	5.11965
2016-05-27 03:00:00	0.0633157	1.4982	5.1208
2016-05-27 03:10:00	0.0580768	1.46206	5.12387
2016-05-27 03:20:00	0.0639444	1.42414	5.12493
2016-05-27 03:30:00	0.0670877	1.38848	5.12664
2016-05-27 03:40:00	0.0669081	1.35456	5.12826
2016-05-27 03:50:00	0.0679259	1.3228	5.13085
2016-05-27 04:00:00	0.0667584	1.29613	5.13232
2016-05-27 04:10:00	0.0670877	1.26686	5.13332
2016-05-27 04:20:00	0.0662794	1.23775	5.13321
2016-05-27 04:30:00	0.0655909	1.20951	5.1348
2016-05-27 04:40:00	0.0659501	1.18452	5.13754
2016-05-27 04:50:00	0.0661896	1.15976	5.13595
2016-05-27 05:00:00	0.0648125	1.13789	5.1378
2016-05-27 05:10:00	0.0654113	1.11445	5.13839
2016-05-27 05:20:00	0.065082	1.09619	5.14069
2016-05-27 05:30:00	0.0662196	1.07846	5.14163
2016-05-27 05:40:00	0.0690336	1.0678	5.14325
2016-05-27 05:50:00	0.0733145	1.06377	5.14007
2016-05-27 06:00:00	0.068854	1.04557	5.13135
2016-05-27 06:10:00	0.0644533	1.04683	5.12911
2016-05-27 06:20:00	0.068345	1.04986	5.12637
2016-05-27 06:30:00	0.0670278	1.05118	5.11771
2016-05-27 06:40:00	0.0586756	1.05626	5.11058
2016-05-27 06:50:00	0.0640342	1.06678	5.09759
2016-05-27 07:00:00	0.0675966	1.08234	5.08209
2016-05-27 07:10:00	0.0695724	1.10181	5.06212
2016-05-27 07:20:00	0.078254	1.12254	5.03987
2016-05-27 07:30:00	0.0958866	1.14897	5.02049
2016-05-27 07:40:00	0.107113	1.18265	5.00225
2016-05-27 07:50:00	0.115315	1.21657	4.9819
2016-05-27 08:00:00	0.116543	1.26086	4.95641
2016-05-27 08:10:00	0.116243	1.30168	4.93058
2016-05-27 08:20:00	0.128338	1.35799	4.91352
2016-05-27 08:30:00	0.148635	1.42063	4.89428
2016-05-27 08:40:00	0.183541	1.50045	4.88155
2016-05-27 08:50:00	0.243324	1.58968	4.87213
2016-05-27 09:00:00	0.325979	1.69123	4.86031
2016-05-27 09:10:00	0.453987	1.7892	4.84935
2016-05-27 09:20:00	0.527391	1.89056	4.83854
2016-05-27 09:30:00	0.661058	2.01089	4.83686
2016-05-27 09:40:00	0.862171	2.13848	4.83819
2016-05-27 09:50:00	1.12965	2.29978	4.84591
2016-05-27 10:00:00	1.44288	2.4789	4.83957
2016-05-27 10:10:00	1.91312	2.6929	4.8381
2016-05-27 10:20:00	2.46961	2.89978	4.83442
2016-05-27 10:30:00	3.16195	3.10296	4.81854
2016-05-27 10:40:00	4.04011	3.3491	4.81653
2016-05-27 10:50:00	5.07232	3.61715	4.80602
2016-05-27 11:00:00	6.2488	3.89697	4.80463
2016-05-27 11:10:00	7.58576	4.20116	4.79202
2016-05-27 11:20:00	9.00035	4.55522	4.7808
2016-05-27 11:30:00	10.5453	4.94701	4.77249
2016-05-27 11:40:00	12.1426	5.33628	4.76798
2016-05-27 11:50:00	13.7294	5.73832	4.76218
2016-05-27 12:00:00	15.3251	6.14015	4.73354
2016-05-27 12:10:00	16.9606	6.59672	4.71778
2016-05-27 12:20:00	18.5792	7.06795	4.71522
2016-05-27 12:30:00	20.3495	7.59644	4.7265
2016-05-27 12:40:00	21.9534	8.14728	4.72367
2016-05-27 12:50:00	23.4071	8.71642	4.72014
2016-05-27 13:00:00	24.7718	9.34571	4.72111
2016-05-27 13:10:00	25.9885	9.90301	4.75414
2016-05-27 13:20:00	27.2721	10.4635	4.78545
2016-05-27 13:30:00	28.6089	10.9811	4.77732
2016-05-27 13:40:00	30.0141	11.5743	4.74995
2016-05-27 13:50:00	29.8085	11.4895	4.70199
2016-05-27 14:00:00	31.4231	12.2117	4.70005
2016-05-27 14:10:00	31.9429	12.4169	4.66416
2016-05-27 14:20:00	33.1716	13.0016	4.65848
2016-05-27 14:30:00	34.2529	13.4828	4.64537
2016-05-27 14:40:00	35.1199	13.8965	4.61697
2016-05-27 14:50:00	36.0321	14.3596	4.60875
2016-05-27 15:00:00	36.8235	14.7338	4.59252
2016-05-27 15:10:00	37.2902	14.9819	4.56771
2016-05-27 15:20:00	37.9104	15.317	4.56391
2016-05-27 15:30:00	38.556	15.6885	4.56606
2016-05-27 15:40:00	38.9049	15.8683	4.53698
2016-05-27 15:50:00	39.1816	16.0285	4.52493
2016-05-27 16:00:00	39.5474	16.2947	4.52723
2016-05-27 16:10:00	39.5939	16.3619	4.51344
2016-05-27 16:20:00	39.7553	16.5028	4.52158
2016-05-27 16:30:00	39.6327	16.499	4.50835
2016-05-27 16:40:00	39.5088	16.5641	4.51636
[truncated: 17,323 more rows]

## Sheet: Air Temp, Humid, Rock Temp Data
Collins, B.D., Stock. G.M., Eppes, M.C., Lewis, S.W., Corbett, S.C., Smith, J.B., Thermal influences on spontaneous rock dome exfoliation
[truncated: 202,460+ more rows]

[truncated: 1 more sheets: Acoustic Emissions Data]
